# Supplementary material for: iTRAQ-Based Quantitative Proteomic Analysis of the Potentiated and Dormant Antler Stem Cells
Source: Int J Mol Sci. 2016 Oct 25;17(11):1778. doi: 10.3390/ijms17111778 (PMC5133779; doi:10.3390/ijms17111778)
Supplement: Supplementary file 1 [file ijms-17-01778-s001.zip]

Archive with 4 entries (3 files):
- ijms-147310-Supplementary Materials/
- ijms-147310-Supplementary Materials/Supplementary file 1.xlsx
- ijms-147310-Supplementary Materials/Supplementary file 2.xlsx
- ijms-147310-Supplementary Materials/Supplementary Tables S1-S5.xlsx
