# Supplementary material for: iTRAQ-Based Quantitative Proteomic Analysis of the Potentiated and Dormant Antler Stem Cells
Source: Int J Mol Sci. 2016 Oct 25;17(11):1778. doi: 10.3390/ijms17111778 (PMC5133779; doi:10.3390/ijms17111778)
Supplement: Supplementary file 1 [file ijms-17-01778-s001.zip › ijms-147310-Supplementary Materials/Supplementary file 2.xlsx]

## Sheet: Supplementary file 2
Supplementary file 2. Annotation information of our Cervine transcriptome.
geneID	geneLength	C_rawfragments(18449546)	C_FPKM	D_rawfragments(17962039)	D_FPKM	Nr-ID	Nr-Score	Nr-Evalue	Nr-annotation	Nt-ID	Nt-Score	Nt-Evalue	Nt-annotation	Swissprot-ID	Swissprot-Score	Swissprot-Evalue	Swissprot-annotation	COG-Protein-or-Domain	COG-Score	COG-Evalue	COG-ID	COG-Function-Description	KO_id	KEGG-Evalue	KEGG-Score	KEGG-Gene	ko_definition	GO-BiologicalProcess	GO-MolecularFunction	Go-CellularComponent
Unigene20978_All	1501	597604	21579.8	432895	16056.3	gi|345543|pir||JC1348	45.8	6e-20	hypothetical 18K protein - goldfish mitochondrion	gi|309399266|gb|HQ191428.1|	2952	0	Cervus nippon hortulorum mitochondrion, complete genome	--	--	--	--	--	--	--	--	--	--	--	--	--	--	-	-	-
Unigene2710_All	5958	1503081	13674	1489672	13919.8	gi|77404252|ref|NP_001029211.1|	243	1e-61	collagen alpha-1(I) chain precursor [Bos taurus] >gi|109891947|sp|P02453.3|CO1A1_BOVIN RecName: Full=Collagen alpha-1(I) chain; AltName: Full=Alpha-1 type I collagen; Flags: Precursor >gi|75775290|gb|AAI05185.1| Collagen, type I, alpha 1 [Bos taurus] >gi|296476458|tpg|DAA18573.1| TPA: collagen alpha-1(I) chain precursor [Bos taurus]	gi|470605168|ref|XM_004313715.1|	9006	0	PREDICTED: Tursiops truncatus collagen, type I, alpha 1, transcript variant 1 (COL1A1), mRNA	sp|P02453|CO1A1_BOVIN	3163	0	Collagen alpha-1(I) chain OS=Bos taurus GN=COL1A1 PE=1 SV=3	Cgl1939	110	4e-23	COG0532	Translation initiation factor 2 (IF-2; GTPase)	K06236	0	3163	bta:282187	collagen, type I/II/III/V/XI, alpha	GO:0043589//skin morphogenesis;GO:0060351//cartilage development involved in endochondral bone morphogenesis;GO:0001957//intramembranous ossification;GO:0007605//sensory perception of sound;GO:0090263//positive regulation of canonical Wnt receptor signaling pathway;GO:0034505//tooth mineralization;GO:0001649//osteoblast differentiation;GO:0001568//blood vessel development;GO:0034504//protein loca…	GO:0005201//extracellular matrix structural constituent;GO:0048407//platelet-derived growth factor binding;GO:0046872//metal ion binding;GO:0042802//identical protein binding	GO:0005615//extracellular space;GO:0005737//cytoplasm;GO:0005584//collagen type I
CL4616.Contig2_All	4790	1019721	11538.8	782329	9092.81	gi|117649971|gb|ABK54027.1|	922.2	0	cytochrome c oxidase subunit I [Cervus taiouanus]	gi|309399266|gb|HQ191428.1|	9488	0	Cervus nippon hortulorum mitochondrion, complete genome	sp|O78749|COX1_SHEEP	915	0	Cytochrome c oxidase subunit 1 OS=Ovis aries GN=MT-CO1 PE=3 SV=1	CC3406	578	2e-164	COG0843	Heme/copper-type cytochrome/quinol oxidases, subunit 1	K02256	0	910	ecb:807850	cytochrome c oxidase subunit 1 [EC:1.9.3.1]	GO:0009060//aerobic respiration;GO:0006119//oxidative phosphorylation;GO:0022900//electron transport chain	GO:0009055//electron carrier activity;GO:0005506//iron ion binding;GO:0020037//heme binding;GO:0004129//cytochrome-c oxidase activity	GO:0005743//mitochondrial inner membrane;GO:0070469//respiratory chain;GO:0016021//integral to membrane
Unigene11768_All	2320	341817	7985.83	357497	8578.84	gi|403285570|ref|XP_003934095.1|	689.9	0	PREDICTED: SPARC [Saimiri boliviensis boliviensis]	gi|146231825|gb|BT030548.1|	3719	0	Bos taurus secreted protein, acidic, cysteine-rich (osteonectin) (SPARC), mRNA, complete cds	sp|P13213|SPRC_BOVIN	644	0	SPARC OS=Bos taurus GN=SPARC PE=1 SV=2	--	--	--	--	--	K08136	3e-11	71.6	dre:562002	sparc/osteonectin, cwcv and kazal-like domains proteoglycan (testican)	GO:0071363//cellular response to growth factor stimulus;GO:0030324//lung development;GO:0032496//response to lipopolysaccharide;GO:0042127//regulation of cell proliferation;GO:0030168//platelet activation;GO:0045471//response to ethanol;GO:0007507//heart development;GO:0009629//response to gravity;GO:0051592//response to calcium ion;GO:0001503//ossification;GO:0051384//response to glucocorticoid …	GO:0050840//extracellular matrix binding;GO:0005509//calcium ion binding;GO:0005518//collagen binding	GO:0005604//basement membrane;GO:0031093//platelet alpha granule lumen;GO:0005615//extracellular space;GO:0005634//nucleus
Unigene6401_All	5365	761992	7698.3	872978	9058.95	gi|27806257|ref|NP_776945.1|	93.2	1e-16	collagen alpha-2(I) chain precursor [Bos taurus] >gi|8039779|sp|P02465.2|CO1A2_BOVIN RecName: Full=Collagen alpha-2(I) chain; AltName: Full=Alpha-2 type I collagen; Flags: Precursor >gi|2967448|dbj|BAA25171.1| alpha2(I) collagen [Bos taurus] >gi|151555719|gb|AAI49096.1| Collagen, type I, alpha 2 [Bos taurus] >gi|296488668|tpg|DAA30781.1| TPA: collagen alpha-2(I) chain precursor [Bos taurus]	gi|426227337|ref|XM_004007726.1|	8615	0	PREDICTED: Ovis aries collagen I pro-alpha 2 chain precursor (LOC443512), mRNA	sp|P02465|CO1A2_BOVIN	2904	0	Collagen alpha-2(I) chain OS=Bos taurus GN=COL1A2 PE=1 SV=2	Cgl1939	97.1	3e-19	COG0532	Translation initiation factor 2 (IF-2; GTPase)	K06236	0	2904	bta:282188	collagen, type I/II/III/V/XI, alpha	GO:0001501//skeletal system development;GO:0007411//axon guidance;GO:0043589//skin morphogenesis;GO:0007266//Rho protein signal transduction;GO:0030168//platelet activation;GO:0007179//transforming growth factor beta receptor signaling pathway;GO:0001568//blood vessel development;GO:0042476//odontogenesis;GO:0050900//leukocyte migration;GO:0030199//collagen fibril organization;GO:0070208//protein…	GO:0005201//extracellular matrix structural constituent;GO:0048407//platelet-derived growth factor binding;GO:0030674//protein binding, bridging;GO:0046872//metal ion binding;GO:0042802//identical protein binding;GO:0046332//SMAD binding	GO:0005788//endoplasmic reticulum lumen;GO:0005615//extracellular space;GO:0005584//collagen type I;GO:0070062//extracellular vesicular exosome
Unigene17008_All	1383	156253	6123.79	108859	4382.14	gi|288903451|ref|YP_003434169.1|	557	8e-157	NADH dehydrogenase subunit 1 [Cervus hortulorum] >gi|285013417|gb|ADC32696.1| NADH dehydrogenase subunit 1 [Cervus hortulorum]	gi|285013416|gb|GU457433.1|	2650	0	Cervus nippon hortulorum mitochondrion, complete genome	sp|O78747|NU1M_SHEEP	543	3e-154	NADH-ubiquinone oxidoreductase chain 1 OS=Ovis aries GN=MT-ND1 PE=3 SV=1	RC1230	281	2e-75	COG1005	NADH:ubiquinone oxidoreductase subunit 1 (chain H)	K03878	5e-149	528	bta:3283877	NADH-ubiquinone oxidoreductase chain 1 [EC:1.6.5.3]	GO:0055114//oxidation-reduction process	GO:0008137//NADH dehydrogenase (ubiquinone) activity	GO:0016021//integral to membrane;GO:0005739//mitochondrion
Unigene747_All	3073	320966	5661.23	378876	6864.03	gi|426220723|ref|XP_004004563.1|	121.3	3e-25	PREDICTED: collagen alpha-1(III) chain [Ovis aries]	gi|426220722|ref|XM_004004514.1|	5013	0	PREDICTED: Ovis aries collagen type III alpha 1 (LOC100101231), mRNA	sp|P02461|CO3A1_HUMAN	1436	0	Collagen alpha-1(III) chain OS=Homo sapiens GN=COL3A1 PE=1 SV=4	Cgl1939	104	8e-22	COG0532	Translation initiation factor 2 (IF-2; GTPase)	K06236	0	1467	bta:510833	collagen, type I/II/III/V/XI, alpha	GO:0001501//skeletal system development;GO:0007411//axon guidance;GO:0030168//platelet activation;GO:0007160//cell-matrix adhesion;GO:0007179//transforming growth factor beta receptor signaling pathway;GO:0007507//heart development;GO:0001568//blood vessel development;GO:0043206//extracellular fibril organization;GO:0050777//negative regulation of immune response;GO:0007229//integrin-mediated sig…	GO:0005178//integrin binding;GO:0005201//extracellular matrix structural constituent;GO:0048407//platelet-derived growth factor binding;GO:0046872//metal ion binding;GO:0046332//SMAD binding	GO:0005788//endoplasmic reticulum lumen;GO:0005615//extracellular space;GO:0005586//collagen type III
Unigene6644_All	383	36021	5097.67	20115	2923.92	gi|297279607|ref|XP_002801758.1|	214.5	1e-54	PREDICTED: 60S ribosomal protein L37-like [Macaca mulatta]	gi|426246579|ref|XM_004017021.1|	704	0	PREDICTED: Ovis aries ribosomal protein L37 (RPL37), mRNA	sp|P61928|RL37_RAT	206	7e-54	60S ribosomal protein L37 OS=Rattus norvegicus GN=Rpl37 PE=1 SV=2	SPCC1223.05c	133	9e-32	COG2126	Ribosomal protein L37E	K02922	1e-53	207	mcc:712599	large subunit ribosomal protein L37e	GO:0006413//translational initiation;GO:0019083//viral transcription;GO:0006414//translational elongation;GO:0006415//translational termination;GO:0006614//SRP-dependent cotranslational protein targeting to membrane;GO:0000184//nuclear-transcribed mRNA catabolic process, nonsense-mediated decay	GO:0046872//metal ion binding;GO:0019843//rRNA binding;GO:0003735//structural constituent of ribosome	GO:0022625//cytosolic large ribosomal subunit
Unigene3473_All	542	41077	4107.84	31455	3230.98	gi|297291910|ref|XP_001082271.2|	142.9	7e-33	PREDICTED: 40S ribosomal protein S29-like [Macaca mulatta]	gi|75832074|ref|NM_174804.3|	535	1e-149	Bos taurus ribosomal protein S29 (RPS29), mRNA >gi|74268083|gb|BC102702.1| Bos taurus ribosomal protein S29, mRNA (cDNA clone MGC:127927 IMAGE:7955628), complete cds	sp|P62275|RS29_RAT	127	1e-29	40S ribosomal protein S29 OS=Rattus norvegicus GN=Rps29 PE=1 SV=2	YLR388w	87.4	1e-17	COG0199	Ribosomal protein S14	K02980	1e-33	142	mcc:693820	small subunit ribosomal protein S29e	GO:0001525//angiogenesis;GO:0000184//nuclear-transcribed mRNA catabolic process, nonsense-mediated decay;GO:0006415//translational termination;GO:0006413//translational initiation;GO:0072332//intrinsic apoptotic signaling pathway by p53 class mediator;GO:0060218//hematopoietic stem cell differentiation;GO:0048821//erythrocyte development;GO:0006414//translational elongation;GO:0051726//regulation…	GO:0008270//zinc ion binding;GO:0016787//hydrolase activity;GO:0003735//structural constituent of ribosome;GO:0003723//RNA binding	GO:0022627//cytosolic small ribosomal subunit
Unigene28249_All	1942	145702	4066.59	125383	3594.46	gi|440909179|gb|ELR59116.1|	898.7	0	Vimentin, partial [Bos grunniens mutus]	gi|110347569|ref|NM_173969.3|	3445	0	Bos taurus vimentin (VIM), mRNA >gi|109659185|gb|BC118269.1| Bos taurus vimentin, mRNA (cDNA clone MGC:139781 IMAGE:8282574), complete cds	sp|P48616|VIME_BOVIN	891	0	Vimentin OS=Bos taurus GN=VIM PE=1 SV=3	MK0120	70.5	1e-11	COG1340	Uncharacterized archaeal coiled-coil protein	K07606	0	914	ssc:100522394	vimentin	GO:0060020//Bergmann glial cell differentiation;GO:0070307//lens fiber cell development;GO:0014002//astrocyte development;GO:0045109//intermediate filament organization;GO:0006921//cellular component disassembly involved in execution phase of apoptosis;GO:0030049//muscle filament sliding;GO:0019048//virus-host interaction;GO:0010977//negative regulation of neuron projection development;GO:0001701…	GO:0008022//protein C-terminus binding;GO:0097110//scaffold protein binding;GO:0042802//identical protein binding;GO:0005212//structural constituent of eye lens;GO:0005200//structural constituent of cytoskeleton	GO:0005829//cytosol;GO:0005777//peroxisome;GO:0070062//extracellular vesicular exosome;GO:0031252//cell leading edge;GO:0042995//cell projection;GO:0005882//intermediate filament;GO:0005886//plasma membrane
Unigene4277_All	2503	163350	3537.31	171708	3819.21	gi|296490750|tpg|DAA32863.1|	93.6	5e-17	TPA: collagen alpha-1(III) chain [Bos taurus]	gi|426220722|ref|XM_004004514.1|	4139	0	PREDICTED: Ovis aries collagen type III alpha 1 (LOC100101231), mRNA	sp|P02461|CO3A1_HUMAN	1607	0	Collagen alpha-1(III) chain OS=Homo sapiens GN=COL3A1 PE=1 SV=4	Cgl1939	113	1e-24	COG0532	Translation initiation factor 2 (IF-2; GTPase)	K06236	0	1681	bta:510833	collagen, type I/II/III/V/XI, alpha	GO:0001501//skeletal system development;GO:0007411//axon guidance;GO:0030168//platelet activation;GO:0007160//cell-matrix adhesion;GO:0007179//transforming growth factor beta receptor signaling pathway;GO:0007507//heart development;GO:0001568//blood vessel development;GO:0043206//extracellular fibril organization;GO:0050777//negative regulation of immune response;GO:0007229//integrin-mediated sig…	GO:0005178//integrin binding;GO:0005201//extracellular matrix structural constituent;GO:0048407//platelet-derived growth factor binding;GO:0046872//metal ion binding;GO:0046332//SMAD binding	GO:0005788//endoplasmic reticulum lumen;GO:0005615//extracellular space;GO:0005586//collagen type III
Unigene13532_All	666	41872	3407.72	26711	2232.85	gi|426253563|ref|XP_004020462.1|	127.5	5e-28	PREDICTED: thymosin beta-4-like [Ovis aries]	gi|124829100|gb|BC133478.1|	1124	0	Bos taurus thymosin beta 4, X-linked, mRNA (cDNA clone MGC:157367 IMAGE:8260878), complete cds	sp|P20065|TYB4_MOUSE	93.6	3e-19	Thymosin beta-4 OS=Mus musculus GN=Tmsb4x PE=1 SV=1	--	--	--	--	--	K05764	2e-20	99.4	bta:100137883	thymosin, beta 4	GO:0030168//platelet activation;GO:0042989//sequestering of actin monomers;GO:0002576//platelet degranulation	GO:0003779//actin binding	GO:0005856//cytoskeleton;GO:0031093//platelet alpha granule lumen;GO:0005576//extracellular region
Unigene10937_All	552	34261	3364.15	20921	2110.03	gi|27806301|ref|NP_776674.1|	194.1	2e-48	osteocalcin preproprotein [Bos taurus] >gi|129249|sp|P02820.2|OSTCN_BOVIN RecName: Full=Osteocalcin; AltName: Full=Bone Gla protein; Short=BGP; AltName: Full=Gamma-carboxyglutamic acid-containing protein; Flags: Precursor >gi|720|emb|CAA37737.1| Gla protein precusor [Bos taurus] >gi|156620515|gb|ABU88822.1| osteocalcin [Bos taurus] >gi|296489641|tpg|DAA31754.1| TPA: osteocalcin precursor [Bos tau…	gi|31342501|ref|NM_174249.2|	714	0	Bos taurus bone gamma-carboxyglutamate (gla) protein (BGLAP), mRNA >gi|719|emb|X53699.1| Bovine bone mRNA for Gla protein (BGP, osteocalcin)	sp|P02820|OSTCN_BOVIN	194	1e-49	Osteocalcin OS=Bos taurus GN=BGLAP PE=1 SV=2	--	--	--	--	--	--	--	--	--	--	GO:0071363//cellular response to growth factor stimulus;GO:0045670//regulation of osteoclast differentiation;GO:0007155//cell adhesion;GO:0060348//bone development;GO:0032571//response to vitamin K;GO:0014823//response to activity;GO:0045471//response to ethanol;GO:0009612//response to mechanical stimulus;GO:0009629//response to gravity;GO:0042476//odontogenesis;GO:0043627//response to estrogen s…	GO:0046848//hydroxyapatite binding;GO:0008147//structural constituent of bone;GO:0005509//calcium ion binding	GO:0031988//membrane-bounded vesicle;GO:0005615//extracellular space;GO:0005794//Golgi apparatus;GO:0030425//dendrite;GO:0005791//rough endoplasmic reticulum;GO:0043204//perikaryon
Unigene14643_All	502	30404	3282.78	25539	2832.33	gi|119619953|gb|EAW99547.1|	129	8e-29	thymosin, beta 10, isoform CRA_a [Homo sapiens] >gi|119619954|gb|EAW99548.1| thymosin, beta 10, isoform CRA_a [Homo sapiens]	gi|74354823|gb|BC102892.1|	831	0	Bos taurus thymosin, beta 10, mRNA (cDNA clone IMAGE:30957751)	sp|P21753|TYB10_PIG	86.7	2e-17	Thymosin beta-10 OS=Sus scrofa GN=TMSB10 PE=1 SV=2	--	--	--	--	--	K13785	7e-17	86.7	ssc:100037998	thymosin beta 10	GO:0042989//sequestering of actin monomers;GO:0007286//spermatid development	GO:0003785//actin monomer binding	GO:0005856//cytoskeleton;GO:0005737//cytoplasm
Unigene28827_All	595	32538	2964.07	24880	2327.97	gi|4506681|ref|NP_001006.1|	322	1e-86	40S ribosomal protein S11 [Homo sapiens] >gi|13592071|ref|NP_112372.1| 40S ribosomal protein S11 [Rattus norvegicus] >gi|21426889|ref|NP_038753.1| 40S ribosomal protein S11 [Mus musculus] >gi|307691227|ref|NP_001182683.1| ribosomal protein S11 [Macaca mulatta] >gi|346227226|ref|NP_001230999.1| 40S ribosomal protein S11 [Sus scrofa] >gi|47117088|sp|P61270.3|RS11_MACFA RecName: Full=40S ribosomal p…	gi|426243142|ref|XM_004015372.1|	1049	0	PREDICTED: Ovis aries ribosomal protein S11 (LOC100037666), mRNA	sp|P62282|RS11_RAT	322	5e-88	40S ribosomal protein S11 OS=Rattus norvegicus GN=Rps11 PE=1 SV=3	YDR025w	210	2e-54	COG0186	Ribosomal protein S17	K02949	1e-87	322	ssc:100513660	small subunit ribosomal protein S11e	GO:0006413//translational initiation;GO:0019083//viral transcription;GO:0006414//translational elongation;GO:0006415//translational termination;GO:0006614//SRP-dependent cotranslational protein targeting to membrane;GO:0000184//nuclear-transcribed mRNA catabolic process, nonsense-mediated decay	GO:0019843//rRNA binding;GO:0003735//structural constituent of ribosome	GO:0022627//cytosolic small ribosomal subunit
CL2945.Contig2_All	229	12237	2896.37	10536	2561.44	gi|470594802|ref|XP_004310480.1|	117.1	2e-25	PREDICTED: polyubiquitin-C, partial [Tursiops truncatus]	gi|426247173|ref|XM_004017312.1|	412	1e-112	PREDICTED: Ovis aries polyubiquitin-C-like, transcript variant 1 (LOC101115230), mRNA	sp|P62972|UBIQP_XENLA	151	4e-37	Polyubiquitin (Fragment) OS=Xenopus laevis PE=1 SV=2	YLL039c	145	1e-35	COG5272	Ubiquitin	K08770	1e-36	151	ssc:396966	ubiquitin C	-	-	GO:0005634//nucleus;GO:0005737//cytoplasm
Unigene31541_All	527	27289	2806.67	20985	2216.88	gi|403294177|ref|XP_003938077.1|	246.5	4e-64	PREDICTED: 60S acidic ribosomal protein P1-like [Saimiri boliviensis boliviensis]	gi|426232619|ref|XM_004010270.1|	926	0	PREDICTED: Ovis aries ribosomal protein, large, P1, transcript variant 1 (RPLP1), mRNA	sp|P05386|RLA1_HUMAN	227	1e-59	60S acidic ribosomal protein P1 OS=Homo sapiens GN=RPLP1 PE=1 SV=1	SPAC644.15	111	6e-25	COG2058	Ribosomal protein L12E/L44/L45/RPP1/RPP2	K02942	4e-59	227	bta:533285	large subunit ribosomal protein LP1	GO:0006413//translational initiation;GO:0019083//viral transcription;GO:0006414//translational elongation;GO:0006415//translational termination;GO:0006614//SRP-dependent cotranslational protein targeting to membrane;GO:0000184//nuclear-transcribed mRNA catabolic process, nonsense-mediated decay	GO:0003723//RNA binding;GO:0003735//structural constituent of ribosome;GO:0005515//protein binding	GO:0022625//cytosolic large ribosomal subunit
Unigene20705_All	574	28957	2734.36	27135	2631.86	gi|426216659|ref|XP_004002575.1|	211.1	2e-53	PREDICTED: protein S100-A4 [Ovis aries]	gi|426216658|ref|XM_004002526.1|	942	0	PREDICTED: Ovis aries S100 calcium binding protein A4 (S100A4), mRNA	sp|P35466|S10A4_BOVIN	209	3e-54	Protein S100-A4 OS=Bos taurus GN=S100A4 PE=1 SV=2	--	--	--	--	--	K14734	2e-07	55.8	ssc:397265	S100 calcium binding protein G	GO:0001837//epithelial to mesenchymal transition;GO:0043123//positive regulation of I-kappaB kinase/NF-kappaB cascade	GO:0050786//RAGE receptor binding;GO:0005509//calcium ion binding;GO:0042802//identical protein binding;GO:0048306//calcium-dependent protein binding	GO:0043005//neuron projection;GO:0048471//perinuclear region of cytoplasm;GO:0005634//nucleus
Unigene28309_All	369	15674	2302.33	8888	1340.98	gi|344268217|ref|XP_003405958.1|	198	1e-49	PREDICTED: 60S ribosomal protein L37a-like [Loxodonta africana]	gi|332105490|gb|HM231186.1|	585	1e-164	Bubalus bubalis ribosomal protein L37a (RPL37a) mRNA, complete cds	sp|Q5RBF9|RL37A_PONAB	191	3e-49	60S ribosomal protein L37a OS=Pongo abelii GN=RPL37A PE=3 SV=3	YPR043w	133	9e-32	COG1997	Ribosomal protein L37AE/L43A	K02921	1e-48	191	ecb:100050696	large subunit ribosomal protein L37Ae	GO:0006413//translational initiation;GO:0019083//viral transcription;GO:0006414//translational elongation;GO:0006415//translational termination;GO:0006614//SRP-dependent cotranslational protein targeting to membrane;GO:0000184//nuclear-transcribed mRNA catabolic process, nonsense-mediated decay	GO:0046872//metal ion binding;GO:0003735//structural constituent of ribosome	GO:0022625//cytosolic large ribosomal subunit
Unigene3284_All	518	21197	2217.99	15267	1640.85	gi|66792868|ref|NP_001019712.1|	293.1	3e-78	40S ribosomal protein S15 [Bos taurus] >gi|75060401|sp|Q56K10.3|RS15_BOVIN RecName: Full=40S ribosomal protein S15 >gi|58760350|gb|AAW82085.1| ribosomal protein S15-like [Bos taurus] >gi|74353853|gb|AAI02069.1| Ribosomal protein S15 [Bos taurus] >gi|296485371|tpg|DAA27486.1| TPA: 40S ribosomal protein S15 [Bos taurus]	gi|74353852|gb|BC102068.1|	900	0	Bos taurus ribosomal protein S15, mRNA (cDNA clone MGC:127050 IMAGE:7942821), complete cds	sp|Q56K10|RS15_BOVIN	293	2e-79	40S ribosomal protein S15 OS=Bos taurus GN=RPS15 PE=2 SV=3	SPAC1071.07c	214	6e-56	COG0185	Ribosomal protein S19	K02958	1e-80	298	mdo:100020818	small subunit ribosomal protein S15e	GO:0000184//nuclear-transcribed mRNA catabolic process, nonsense-mediated decay;GO:0006415//translational termination;GO:0006413//translational initiation;GO:0000028//ribosomal small subunit assembly;GO:0000056//ribosomal small subunit export from nucleus;GO:0006414//translational elongation;GO:0009790//embryo development;GO:0019083//viral transcription;GO:0006614//SRP-dependent cotranslational p…	GO:0005515//protein binding;GO:0003677//DNA binding;GO:0003735//structural constituent of ribosome;GO:0003723//RNA binding	GO:0005654//nucleoplasm;GO:0022627//cytosolic small ribosomal subunit
CL1603.Contig1_All	532	20611	2099.92	13541	1417.04	gi|358416653|ref|XP_599735.3|	278.5	1e-73	PREDICTED: 40S ribosomal protein S15a [Bos taurus] >gi|359075221|ref|XP_002694888.2| PREDICTED: 40S ribosomal protein S15a [Bos taurus]	gi|426254350|ref|XM_004020793.1|	940	0	PREDICTED: Ovis aries ribosomal protein S15a, transcript variant 1 (RPS15A), mRNA	sp|P62246|RS15A_RAT	263	2e-70	40S ribosomal protein S15a OS=Rattus norvegicus GN=Rps15a PE=1 SV=2	YJL190c	210	1e-54	COG0096	Ribosomal protein S8	K02957	7e-70	263	ptr:100614776	small subunit ribosomal protein S15Ae	-	-	-
CL909.Contig2_All	1660	61509	2008.38	47242	1584.4	gi|426236749|ref|XP_004012330.1|	982.2	0	PREDICTED: elongation factor 1-alpha 1-like [Ovis aries]	gi|426228199|ref|XM_004008153.1|	2948	0	PREDICTED: Ovis aries elongation factor 1-alpha 1-like (LOC101120236), mRNA	sp|P68105|EF1A1_RABIT	931	0	Elongation factor 1-alpha 1 OS=Oryctolagus cuniculus GN=EEF1A1 PE=1 SV=1	SPCC794.09c	772	0	COG5256	Translation elongation factor EF-1alpha (GTPase)	K03231	0	931	ssc:574059	elongation factor 1-alpha	GO:0043066//negative regulation of apoptotic process;GO:0006355//regulation of transcription, DNA-dependent;GO:0006414//translational elongation;GO:0006184//GTP catabolic process	GO:0019901//protein kinase binding;GO:0003746//translation elongation factor activity;GO:0005525//GTP binding;GO:0003924//GTPase activity	GO:0005829//cytosol;GO:0043025//neuronal cell body;GO:0005853//eukaryotic translation elongation factor 1 complex;GO:0005886//plasma membrane;GO:0005634//nucleus
Unigene28750_All	486	17477	1949.15	12952	1483.7	gi|26377673|dbj|BAC25377.1|	273.1	3e-72	unnamed protein product [Mus musculus]	gi|426248133|ref|XM_004017771.1|	890	0	PREDICTED: Ovis aries 40S ribosomal protein S17-like (LOC101109830), mRNA	sp|Q6QAP7|RS17_PIG	268	5e-72	40S ribosomal protein S17 OS=Sus scrofa GN=RPS17 PE=2 SV=3	SPCC24B10.09	170	1e-42	COG1383	Ribosomal protein S17E	K02962	2e-71	268	xtr:100145026	small subunit ribosomal protein S17e	GO:0000184//nuclear-transcribed mRNA catabolic process, nonsense-mediated decay;GO:0006415//translational termination;GO:0006413//translational initiation;GO:0034101//erythrocyte homeostasis;GO:0000028//ribosomal small subunit assembly;GO:0006414//translational elongation;GO:0019083//viral transcription;GO:0006614//SRP-dependent cotranslational protein targeting to membrane;GO:0006364//rRNA proce…	GO:0003735//structural constituent of ribosome	GO:0022627//cytosolic small ribosomal subunit
CL3566.Contig2_All	519	18428	1924.53	11446	1227.81	gi|296480924|tpg|DAA23039.1|	295	9e-79	TPA: ribosomal protein L26-like [Bos taurus]	gi|402691688|ref|NM_001015512.3|	912	0	Bos taurus ribosomal protein L26 (RPL26), mRNA	sp|P61255|RL26_MOUSE	289	2e-78	60S ribosomal protein L26 OS=Mus musculus GN=Rpl26 PE=2 SV=1	SPBC29B5.03c	150	1e-36	COG0198	Ribosomal protein L24	K02898	2e-79	294	gga:396400	large subunit ribosomal protein L26e	GO:0006413//translational initiation;GO:0019083//viral transcription;GO:0006364//rRNA processing;GO:0042273//ribosomal large subunit biogenesis;GO:0006414//translational elongation;GO:0006415//translational termination;GO:0006614//SRP-dependent cotranslational protein targeting to membrane;GO:0000184//nuclear-transcribed mRNA catabolic process, nonsense-mediated decay	GO:0003723//RNA binding;GO:0003735//structural constituent of ribosome	GO:0022625//cytosolic large ribosomal subunit
Unigene6011_All	953	32414	1843.55	23388	1366.3	gi|354502310|ref|XP_003513230.1|	391.7	2e-107	PREDICTED: ferritin heavy chain, partial [Cricetulus griseus]	gi|88319924|ref|NM_174062.3|	1489	0	Bos taurus ferritin, heavy polypeptide 1 (FTH1), mRNA >gi|86827677|gb|BC105376.1| Bos taurus ferritin, heavy polypeptide 1, mRNA (cDNA clone MGC:128102 IMAGE:7942224), complete cds	sp|O46414|FRIH_BOVIN	370	2e-102	Ferritin heavy chain OS=Bos taurus GN=FTH1 PE=2 SV=3	TM1128	85.1	2e-16	COG1528	Ferritin-like protein	K00522	5e-105	381	ptr:738986	ferritin heavy chain [EC:1.16.3.1]	GO:0060547//negative regulation of necrotic cell death;GO:0055114//oxidation-reduction process;GO:0006955//immune response;GO:0006880//intracellular sequestering of iron ion;GO:0006826//iron ion transport;GO:0048147//negative regulation of fibroblast proliferation	GO:0008199//ferric iron binding;GO:0004322//ferroxidase activity;GO:0005515//protein binding	GO:0005739//mitochondrion
Unigene25226_All	547	18366	1819.88	12697	1292.28	gi|3122339|sp|P81184.2|LEG1_SHEEP	276.6	4e-73	RecName: Full=Galectin-1; Short=Gal-1; AltName: Full=14 kDa lectin; AltName: Full=Beta-galactoside-binding lectin L-14-I; AltName: Full=Galaptin; AltName: Full=Lactose-binding lectin 1; AltName: Full=Lectin galactoside-binding soluble 1; AltName: Full=OPG-1; AltName: Full=S-Lac lectin 1	gi|73587415|gb|BC103156.1|	848	0	Bos taurus lectin, galactoside-binding, soluble, 1, mRNA (cDNA clone MGC:128645 IMAGE:7986746), complete cds	sp|P81184|LEG1_SHEEP	276	2e-74	Galectin-1 OS=Ovis aries GN=LGALS1 PE=1 SV=2	--	--	--	--	--	K06830	2e-73	275	bta:326598	galectin-1	GO:0071333//cellular response to glucose stimulus;GO:0042981//regulation of apoptotic process;GO:0033555//multicellular organismal response to stress;GO:0031295//T cell costimulation;GO:0071407//cellular response to organic cyclic compound;GO:0002317//plasma cell differentiation;GO:0045445//myoblast differentiation;GO:0034120//positive regulation of erythrocyte aggregation;GO:0043123//positive re…	GO:0004871//signal transducer activity;GO:0043236//laminin binding;GO:0016936//galactoside binding;GO:0001948//glycoprotein binding;GO:0030395//lactose binding;GO:0042803//protein homodimerization activity	GO:0005615//extracellular space;GO:0005737//cytoplasm;GO:0009986//cell surface;GO:0005578//proteinaceous extracellular matrix;GO:0005634//nucleus
CL2945.Contig4_All	570	18572	1766.03	14867	1452.09	gi|344283081|ref|XP_003413301.1|	297	3e-79	PREDICTED: ubiquitin-60S ribosomal protein L40-like [Loxodonta africana]	gi|61378583|gb|AY842446.1|	918	0	Bubalus bubalis ubiquitin/ribosomal fusion protein mRNA, complete cds	sp|P0C276|RL40_SHEEP	262	3e-70	Ubiquitin-60S ribosomal protein L40 OS=Ovis aries GN=UBA52 PE=2 SV=2	ECU02g0740i	149	2e-36	COG5272	Ubiquitin	K02927	2e-74	273	ptr:735674	large subunit ribosomal protein L40e	GO:0048011//neurotrophin TRK receptor signaling pathway;GO:0035419//activation of MAPK activity involved in innate immune response;GO:0051436//negative regulation of ubiquitin-protein ligase activity involved in mitotic cell cycle;GO:0043123//positive regulation of I-kappaB kinase/NF-kappaB cascade;GO:0002479//antigen processing and presentation of exogenous peptide antigen via MHC class I, TAP-d…	GO:0003735//structural constituent of ribosome;GO:0005515//protein binding	GO:0005654//nucleoplasm;GO:0022625//cytosolic large ribosomal subunit;GO:0005886//plasma membrane;GO:0010008//endosome membrane;GO:0030666//endocytic vesicle membrane
Unigene24515_All	742	23845	1741.84	19877	1491.39	gi|402854322|ref|XP_003891823.1|	436.8	4e-121	PREDICTED: 40S ribosomal protein S8 [Papio anubis]	gi|426215389|ref|XM_004001906.1|	1386	0	PREDICTED: Ovis aries ribosomal protein S8 (RPS8), mRNA	sp|P62243|RS8_RAT	428	5e-120	40S ribosomal protein S8 OS=Rattus norvegicus GN=Rps8 PE=1 SV=2	YER102w	251	9e-67	COG2007	Ribosomal protein S8E	K02995	2e-119	428	ssc:100516861	small subunit ribosomal protein S8e	GO:0006413//translational initiation;GO:0019083//viral transcription;GO:0000462//maturation of SSU-rRNA from tricistronic rRNA transcript (SSU-rRNA, 5.8S rRNA, LSU-rRNA);GO:0006414//translational elongation;GO:0006415//translational termination;GO:0006614//SRP-dependent cotranslational protein targeting to membrane;GO:0000184//nuclear-transcribed mRNA catabolic process, nonsense-mediated decay	GO:0003735//structural constituent of ribosome	GO:0022627//cytosolic small ribosomal subunit
Unigene13825_All	1555	49455	1723.83	23368	836.634	gi|403334965|gb|EJY66653.1|	172.2	7e-41	hypothetical protein OXYTRI_13058 [Oxytricha trifallax]	gi|151415227|emb|AL353644.34|	2710	0	Human DNA sequence from clone RP11-164K15 on chromosome 22, complete sequence	--	--	--	--	--	--	--	--	--	K10285	2e-10	68.2	xla:443628	F-box and leucine-rich repeat protein 19	-	-	-
Unigene2518_All	700	22034	1706.12	10245	814.814	gi|443711020|gb|ELU04980.1|	34.3	1e-20	hypothetical protein CAPTEDRAFT_94766, partial [Capitella teleta]	gi|296434039|emb|FP236383.15|	1088	0	Human DNA sequence from clone CH507-528H12 on chromosome 21, complete sequence	--	--	--	--	--	--	--	--	--	--	--	--	--	--	-	-	-
Unigene20848_All	761	23255	1656.33	22695	1660.31	gi|390480392|ref|XP_003735912.1|	457.2	3e-127	PREDICTED: 60S ribosomal protein L10 isoform 5 [Callithrix jacchus]	gi|75775088|gb|BC104528.1|	1354	0	Bos taurus ribosomal protein L10, mRNA (cDNA clone MGC:128842 IMAGE:8119588), complete cds	sp|A8D8X1|RL10_SHEEP	448	5e-126	60S ribosomal protein L10 OS=Ovis aries GN=RPL10 PE=2 SV=1	SPAP7G5.05	309	4e-84	COG0197	Ribosomal protein L16/L10E	K02866	2e-130	464	ecb:100146244	large subunit ribosomal protein L10e	GO:0006413//translational initiation;GO:0019083//viral transcription;GO:0006414//translational elongation;GO:0007283//spermatogenesis;GO:0006415//translational termination;GO:0006614//SRP-dependent cotranslational protein targeting to membrane;GO:0000184//nuclear-transcribed mRNA catabolic process, nonsense-mediated decay	GO:0003735//structural constituent of ribosome	GO:0022625//cytosolic large ribosomal subunit;GO:0005783//endoplasmic reticulum;GO:0005634//nucleus
Unigene6278_All	840	24733	1595.92	11055	732.696	gi|348549840|ref|XP_003460741.1|	342.4	1e-92	PREDICTED: hypothetical protein LOC100717127 [Cavia porcellus]	gi|374429547|ref|NR_046235.1|	1457	0	Homo sapiens RNA, 45S pre-ribosomal 5 (RNA45S5), ribosomal RNA	--	--	--	--	--	--	--	--	--	K05287	9e-33	85.9	oaa:100077127	phosphatidylinositol glycan, class F [EC:2.7.-.-]	GO:0009303//rRNA transcription;GO:0008283//cell proliferation	GO:0003700//sequence-specific DNA binding transcription factor activity;GO:0008134//transcription factor binding;GO:0003690//double-stranded DNA binding	-
Unigene25241_All	555	16020	1564.53	11626	1166.22	gi|148669490|gb|EDL01437.1|	276.6	4e-73	mCG7861, isoform CRA_b [Mus musculus]	gi|426255839|ref|XM_004021507.1|	926	0	PREDICTED: Ovis aries 40S ribosomal protein S24-like, transcript variant 1 (LOC101104961), mRNA	sp|P62850|RS24_RAT	265	6e-71	40S ribosomal protein S24 OS=Rattus norvegicus GN=Rps24 PE=2 SV=1	SPBC17G9.07	160	1e-39	COG2004	Ribosomal protein S24E	K02974	7e-73	273	oaa:100093321	small subunit ribosomal protein S24e	GO:0000184//nuclear-transcribed mRNA catabolic process, nonsense-mediated decay;GO:0006415//translational termination;GO:0006413//translational initiation;GO:0034101//erythrocyte homeostasis;GO:0006414//translational elongation;GO:0000462//maturation of SSU-rRNA from tricistronic rRNA transcript (SSU-rRNA, 5.8S rRNA, LSU-rRNA);GO:0019083//viral transcription;GO:0006614//SRP-dependent cotranslatio…	GO:0000166//nucleotide binding;GO:0003743//translation initiation factor activity;GO:0003735//structural constituent of ribosome;GO:0031369//translation initiation factor binding	GO:0005730//nucleolus;GO:0022627//cytosolic small ribosomal subunit
Unigene21533_All	486	13435	1498.36	9990	1144.39	gi|470620201|ref|XP_004318392.1|	290.4	1e-77	PREDICTED: 60S ribosomal protein L23 [Tursiops truncatus]	gi|426237862|ref|XM_004012828.1|	904	0	PREDICTED: Ovis aries ribosomal protein L23 (RPL23), mRNA	sp|P62832|RL23_RAT	279	2e-75	60S ribosomal protein L23 OS=Rattus norvegicus GN=Rpl23 PE=2 SV=1	SPCC1322.11	227	8e-60	COG0093	Ribosomal protein L14	K02894	3e-76	283	oaa:100078781	large subunit ribosomal protein L23e	GO:0006413//translational initiation;GO:0019083//viral transcription;GO:0006414//translational elongation;GO:0006415//translational termination;GO:0006614//SRP-dependent cotranslational protein targeting to membrane;GO:0006610//ribosomal protein import into nucleus;GO:0000184//nuclear-transcribed mRNA catabolic process, nonsense-mediated decay	GO:0003735//structural constituent of ribosome;GO:0005515//protein binding	GO:0005730//nucleolus;GO:0022625//cytosolic large ribosomal subunit
Unigene10078_All	1391	36634	1427.48	16665	666.995	gi|291415306|ref|XP_002723895.1|	163.7	2e-38	PREDICTED: hypothetical protein [Oryctolagus cuniculus]	gi|359320037|ref|XM_003639190.1|	1513	0	PREDICTED: Canis lupus familiaris uncharacterized LOC100856717 (LOC100856717), mRNA	sp|P11087|CO1A1_MOUSE	72.4	2e-12	Collagen alpha-1(I) chain OS=Mus musculus GN=Col1a1 PE=1 SV=4	ML1556	61.6	3e-09	COG0532	Translation initiation factor 2 (IF-2; GTPase)	K06236	8e-12	72.4	mmu:12842	collagen, type I/II/III/V/XI, alpha	-	-	-
Unigene10911_All	471	12241	1408.67	8818	1042.3	gi|301767622|ref|XP_002919231.1|	276.2	3e-73	PREDICTED: 60S ribosomal protein L31-like [Ailuropoda melanoleuca]	gi|426224032|ref|XM_004006129.1|	793	0	PREDICTED: Ovis aries ribosomal protein L31, transcript variant 1 (RPL31), mRNA	sp|P62902|RL31_RAT	252	2e-67	60S ribosomal protein L31 OS=Rattus norvegicus GN=Rpl31 PE=2 SV=1	YLR406c	139	2e-33	COG2097	Ribosomal protein L31E	K02910	5e-74	276	aml:100476308	large subunit ribosomal protein L31e	GO:0006413//translational initiation;GO:0019083//viral transcription;GO:0006414//translational elongation;GO:0006415//translational termination;GO:0006614//SRP-dependent cotranslational protein targeting to membrane;GO:0000184//nuclear-transcribed mRNA catabolic process, nonsense-mediated decay	GO:0003723//RNA binding;GO:0003735//structural constituent of ribosome	GO:0022625//cytosolic large ribosomal subunit
Unigene9886_All	786	20133	1388.35	23211	1644.05	gi|440911606|gb|ELR61254.1|	282	2e-74	Cystatin-C, partial [Bos grunniens mutus]	gi|410066861|gb|JX534543.1|	1114	0	Ovis aries cystatin C (CST3) mRNA, complete cds	sp|P01035|CYTC_BOVIN	277	2e-74	Cystatin-C OS=Bos taurus GN=CST3 PE=1 SV=2	--	--	--	--	--	K13899	5e-74	277	bta:281102	cystatin-C	GO:0001775//cell activation;GO:0010703//negative regulation of histolysis;GO:0009636//response to toxic substance;GO:0006915//apoptotic process;GO:0008284//positive regulation of cell proliferation;GO:0007420//brain development;GO:0006952//defense response;GO:0031667//response to nutrient levels;GO:0001654//eye development;GO:0070301//cellular response to hydrogen peroxide;GO:0001666//response to…	GO:0004869//cysteine-type endopeptidase inhibitor activity;GO:0001540//beta-amyloid binding;GO:0002020//protease binding	GO:0005771//multivesicular body;GO:0033267//axon part;GO:0005764//lysosome;GO:0031982//vesicle;GO:0005783//endoplasmic reticulum;GO:0005615//extracellular space;GO:0005604//basement membrane;GO:0043292//contractile fiber;GO:0048471//perinuclear region of cytoplasm;GO:0031965//nuclear membrane;GO:0043025//neuronal cell body
Unigene22841_All	250	6374	1381.93	3483	775.636	gi|296470827|tpg|DAA12942.1|	138.3	1e-31	TPA: ribosomal protein L23a-like [Bos taurus] >gi|296486466|tpg|DAA28579.1| TPA: ribosomal protein L23a-like [Bos taurus]	gi|426227396|ref|XM_004007755.1|	392	1e-106	PREDICTED: Ovis aries 60S ribosomal protein L23a-like (LOC101123112), mRNA	sp|P62752|RL23A_RAT	134	5e-32	60S ribosomal protein L23a OS=Rattus norvegicus GN=Rpl23a PE=2 SV=1	SPBC106.18	61.6	3e-10	COG0089	Ribosomal protein L23	K02893	2e-31	134	ssc:100514795	large subunit ribosomal protein L23Ae	GO:0006413//translational initiation;GO:0019083//viral transcription;GO:0006414//translational elongation;GO:0006415//translational termination;GO:0008283//cell proliferation;GO:0006614//SRP-dependent cotranslational protein targeting to membrane;GO:0000184//nuclear-transcribed mRNA catabolic process, nonsense-mediated decay	GO:0019843//rRNA binding;GO:0003735//structural constituent of ribosome;GO:0005515//protein binding;GO:0000166//nucleotide binding	GO:0031932//TORC2 complex;GO:0022625//cytosolic large ribosomal subunit;GO:0005634//nucleus
CL4139.Contig1_All	561	13991	1351.76	8553	848.789	gi|296219568|ref|XP_002755951.1|	254.2	2e-66	PREDICTED: 40S ribosomal protein S20-like [Callithrix jacchus]	gi|426235531|ref|XM_004011685.1|	884	0	PREDICTED: Ovis aries ribosomal protein S20 (RPS20), mRNA	sp|P60868|RS20_RAT	237	1e-62	40S ribosomal protein S20 OS=Rattus norvegicus GN=Rps20 PE=3 SV=1	SPCC576.09	170	1e-42	COG0051	Ribosomal protein S10	K02969	3e-62	237	ecb:100053081	small subunit ribosomal protein S20e	GO:0006413//translational initiation;GO:0019083//viral transcription;GO:0006414//translational elongation;GO:0006415//translational termination;GO:0006614//SRP-dependent cotranslational protein targeting to membrane;GO:0000184//nuclear-transcribed mRNA catabolic process, nonsense-mediated decay	GO:0003723//RNA binding;GO:0003735//structural constituent of ribosome	GO:0022627//cytosolic small ribosomal subunit
Unigene25750_All	542	13367	1336.75	9747	1001.19	gi|470635479|ref|XP_004323268.1|	203.8	3e-51	PREDICTED: protein S100-A11-like, partial [Tursiops truncatus]	gi|149642986|ref|NM_001098856.1|	807	0	Bos taurus S100 calcium binding protein A11 (S100A11), mRNA >gi|148744992|gb|BC142378.1| Bos taurus S100 calcium binding protein A11 (calgizzarin), mRNA (cDNA clone MGC:165879 IMAGE:8178112), complete cds	sp|P31950|S10AB_PIG	174	7e-44	Protein S100-A11 OS=Sus scrofa GN=S100A11 PE=1 SV=1	--	--	--	--	--	K10384	3e-09	61.6	hsa:388698	filaggrin	GO:0008156//negative regulation of DNA replication;GO:0008285//negative regulation of cell proliferation;GO:0007165//signal transduction	GO:0005509//calcium ion binding;GO:0044548//S100 protein binding;GO:0048306//calcium-dependent protein binding;GO:0042803//protein homodimerization activity	GO:0001726//ruffle;GO:0005730//nucleolus;GO:0005737//cytoplasm
Unigene31448_All	893	21211	1287.43	16347	1019.13	gi|4506723|ref|NP_000997.1|	531.2	2e-149	40S ribosomal protein S3a isoform 1 [Homo sapiens] >gi|77404254|ref|NP_001029210.1| 40S ribosomal protein S3a [Bos taurus] >gi|47117764|sp|P61247.2|RS3A_HUMAN RecName: Full=40S ribosomal protein S3a; AltName: Full=v-fos transformation effector protein; Short=Fte-1 >gi|75060390|sp|Q56JV9.3|RS3A_BOVIN RecName: Full=40S ribosomal protein S3a >gi|182775|gb|AAA58487.1| v-fos transformation effector pr…	gi|426225353|ref|XM_004006782.1|	1584	0	PREDICTED: Ovis aries 40S ribosomal protein S3a-like (LOC101116132), mRNA	sp|P61247|RS3A_HUMAN	531	1e-150	40S ribosomal protein S3a OS=Homo sapiens GN=RPS3A PE=1 SV=2	SPAC13G6.02c	301	1e-81	COG1890	Ribosomal protein S3AE	K02984	3e-150	531	ecb:100062429	small subunit ribosomal protein S3Ae	GO:0000184//nuclear-transcribed mRNA catabolic process, nonsense-mediated decay;GO:0006415//translational termination;GO:0006413//translational initiation;GO:0006414//translational elongation;GO:0006917//induction of apoptosis;GO:0030154//cell differentiation;GO:0019083//viral transcription;GO:0006614//SRP-dependent cotranslational protein targeting to membrane	GO:0003735//structural constituent of ribosome;GO:0003723//RNA binding;GO:0031369//translation initiation factor binding	GO:0005730//nucleolus;GO:0022627//cytosolic small ribosomal subunit
Unigene6300_All	740	17427	1276.45	13753	1034.69	gi|77736293|ref|NP_001029846.1|	406	9e-112	60S ribosomal protein L14 [Bos taurus] >gi|108860926|sp|Q3T0U2.3|RL14_BOVIN RecName: Full=60S ribosomal protein L14 >gi|74268222|gb|AAI02262.1| Ribosomal protein L14 [Bos taurus] >gi|151554857|gb|AAI48014.1| Ribosomal protein L14 [Bos taurus]	gi|77736292|ref|NM_001034674.1|	1191	0	Bos taurus ribosomal protein L14 (RPL14), mRNA >gi|74268221|gb|BC102261.1| Bos taurus ribosomal protein L14, mRNA (cDNA clone MGC:127119 IMAGE:7944230), complete cds	sp|Q3T0U2|RL14_BOVIN	405	4e-113	60S ribosomal protein L14 OS=Bos taurus GN=RPL14 PE=2 SV=3	SPAC1805.13	127	2e-29	COG2163	Ribosomal protein L14E/L6E/L27E	K02875	1e-112	405	bta:539373	large subunit ribosomal protein L14e	GO:0042273//ribosomal large subunit biogenesis;GO:0006364//rRNA processing;GO:0006412//translation	GO:0003735//structural constituent of ribosome	GO:0022625//cytosolic large ribosomal subunit
Unigene29050_All	444	10405	1270.2	9631	1207.63	gi|296475621|tpg|DAA17736.1|	247.7	1e-64	TPA: ribosomal protein L35-like [Bos taurus]	gi|77735940|ref|NM_001034495.1|	791	0	Bos taurus ribosomal protein L35 (RPL35), mRNA >gi|75948286|gb|BC105179.1| Bos taurus ribosomal protein L35, mRNA (cDNA clone MGC:128342 IMAGE:7960639), complete cds	sp|Q3MHM7|RL35_BOVIN	236	1e-62	60S ribosomal protein L35 OS=Bos taurus GN=RPL35 PE=2 SV=3	SPCC613.05c	134	7e-32	COG0255	Ribosomal protein L29	K02918	6e-63	239	ptr:464727	large subunit ribosomal protein L35e	GO:0006413//translational initiation;GO:0019083//viral transcription;GO:0006414//translational elongation;GO:0006415//translational termination;GO:0006614//SRP-dependent cotranslational protein targeting to membrane;GO:0000184//nuclear-transcribed mRNA catabolic process, nonsense-mediated decay	GO:0003729//mRNA binding;GO:0003735//structural constituent of ribosome	GO:0005730//nucleolus;GO:0022625//cytosolic large ribosomal subunit
Unigene28963_All	542	12506	1250.64	8100	832.013	gi|426226789|ref|XP_004007517.1|	144.1	3e-33	PREDICTED: uncharacterized protein LOC101103639 [Ovis aries]	gi|134024819|gb|BC134702.1|	813	0	Bos taurus cDNA clone IMAGE:7944277	sp|P62949|RL41_TAKRU	53.9	2e-07	60S ribosomal protein L41 OS=Takifugu rubripes GN=rpl41 PE=3 SV=1	--	--	--	--	--	K01511	3e-19	69.7	pon:100453014	ectonucleoside triphosphate diphosphohydrolase 5/6 [EC:3.6.1.6]	-	-	-
Unigene9825_All	560	12831	1241.9	11257	1119.13	gi|66792780|ref|NP_001019642.1|	313.2	4e-84	60S ribosomal protein L27a [Bos taurus] >gi|356582331|ref|NP_001239154.1| 60S ribosomal protein L27a [Canis lupus familiaris] >gi|75060399|sp|Q56K03.3|RL27A_BOVIN RecName: Full=60S ribosomal protein L27a >gi|58760364|gb|AAW82092.1| ribosomal protein L27a-like [Bos taurus] >gi|296480092|tpg|DAA22207.1| TPA: 60S ribosomal protein L27a [Bos taurus] >gi|344249576|gb|EGW05680.1| 60S ribosomal protein …	gi|402692514|ref|NM_001024471.2|	955	0	Bos taurus ribosomal protein L27a (RPL27A), mRNA	sp|Q56K03|RL27A_BOVIN	313	2e-85	60S ribosomal protein L27a OS=Bos taurus GN=RPL27A PE=2 SV=3	SPBC776.11	205	4e-53	COG0200	Ribosomal protein L15	K02900	6e-85	313	ecb:100071004	large subunit ribosomal protein L27Ae	GO:0006413//translational initiation;GO:0019083//viral transcription;GO:0006414//translational elongation;GO:0006415//translational termination;GO:0006614//SRP-dependent cotranslational protein targeting to membrane;GO:0000184//nuclear-transcribed mRNA catabolic process, nonsense-mediated decay	GO:0003723//RNA binding;GO:0003735//structural constituent of ribosome;GO:0005515//protein binding	GO:0022625//cytosolic large ribosomal subunit
Unigene27972_All	650	14772	1231.8	11247	963.314	gi|348558842|ref|XP_003465225.1|	376.7	4e-103	PREDICTED: 60S ribosomal protein L18a-like [Cavia porcellus]	gi|402693040|ref|NM_001033619.2|	1041	0	Bos taurus ribosomal protein L18a (RPL18A), mRNA	sp|Q02543|RL18A_HUMAN	367	1e-101	60S ribosomal protein L18a OS=Homo sapiens GN=RPL18A PE=1 SV=2	YOR312c	191	9e-49	COG2157	Ribosomal protein L20A (L18A)	K02882	4e-108	390	ssc:100520891	large subunit ribosomal protein L18Ae	GO:0006413//translational initiation;GO:0019083//viral transcription;GO:0006414//translational elongation;GO:0006415//translational termination;GO:0006614//SRP-dependent cotranslational protein targeting to membrane;GO:0000184//nuclear-transcribed mRNA catabolic process, nonsense-mediated decay	GO:0003723//RNA binding;GO:0003735//structural constituent of ribosome	GO:0022625//cytosolic large ribosomal subunit
CL2021.Contig4_All	12538	281199	1215.63	197361	876.35	gi|288903461|ref|YP_003434179.1|	1077.8	0	NADH dehydrogenase subunit 5 [Cervus hortulorum] >gi|357017893|ref|YP_004934919.1| NADH dehydrogenase subunit 5 (mitochondrion) [Cervus nippon kopschi] >gi|404333636|ref|YP_006702456.1| NADH dehydrogenase subunit 5 (mitochondrion) [Cervus nippon sichuanicus] >gi|285013427|gb|ADC32706.1| NADH dehydrogenase subunit 5 [Cervus hortulorum] >gi|309399277|gb|ADO78911.1| NADH dehydrogenase subunit 5 [Cer…	gi|309399266|gb|HQ191428.1|	12800	0	Cervus nippon hortulorum mitochondrion, complete genome	sp|Q576B4|NU5M_BOSIN	989	0	NADH-ubiquinone oxidoreductase chain 5 OS=Bos indicus GN=MT-ND5 PE=3 SV=1	mll1355	301	1e-80	COG1009	NADH:ubiquinone oxidoreductase subunit 5 (chain L)/Multisubunit Na+/H+ antiporter, MnhA subunit	K03883	0	987	bta:3283887	NADH-ubiquinone oxidoreductase chain 5 [EC:1.6.5.3]	GO:0042773//ATP synthesis coupled electron transport	GO:0008137//NADH dehydrogenase (ubiquinone) activity	GO:0005743//mitochondrial inner membrane;GO:0070469//respiratory chain;GO:0016021//integral to membrane
CL3721.Contig1_All	683	15226	1208.31	11387	928.182	gi|440901836|gb|ELR52713.1|	443	5e-123	40S ribosomal protein S4, partial [Bos grunniens mutus]	gi|426257225|ref|XM_004022184.1|	1259	0	PREDICTED: Ovis aries 40S ribosomal protein S4-like (LOC101109246), mRNA	sp|P79103|RS4_BOVIN	435	5e-122	40S ribosomal protein S4 OS=Bos taurus GN=RPS4 PE=2 SV=3	YJR145c	337	1e-92	COG1471	Ribosomal protein S4E	K02987	2e-121	435	ecb:100034075	small subunit ribosomal protein S4e	GO:0000184//nuclear-transcribed mRNA catabolic process, nonsense-mediated decay;GO:0006415//translational termination;GO:0006413//translational initiation;GO:0007275//multicellular organismal development;GO:0006414//translational elongation;GO:0045727//positive regulation of translation;GO:0008284//positive regulation of cell proliferation;GO:0019083//viral transcription;GO:0006614//SRP-dependent…	GO:0003735//structural constituent of ribosome;GO:0019843//rRNA binding	GO:0005844//polysome;GO:0022627//cytosolic small ribosomal subunit
Unigene7124_All	688	14769	1163.53	9536	771.653	gi|6981488|ref|NP_037356.1|	240.3	5e-62	40S ribosomal protein S26 [Rattus norvegicus] >gi|15011936|ref|NP_001020.2| 40S ribosomal protein S26 [Homo sapiens] >gi|62751960|ref|NP_001015561.1| 40S ribosomal protein S26 [Bos taurus] >gi|147899011|ref|NP_001090950.1| 40S ribosomal protein S26 [Sus scrofa] >gi|255003793|ref|NP_038793.2| 40S ribosomal protein S26 [Mus musculus] >gi|255522917|ref|NP_001157362.1| 40S ribosomal protein S26 [Equu…	gi|89191842|ref|NM_001015561.2|	805	0	Bos taurus ribosomal protein S26 (RPS26), mRNA >gi|88758688|gb|BC113281.1| Bos taurus ribosomal protein S26, mRNA (cDNA clone MGC:137851 IMAGE:8083543), complete cds	sp|P62856|RS26_RAT	240	2e-63	40S ribosomal protein S26 OS=Rattus norvegicus GN=Rps26 PE=3 SV=3	SPAC1805.11c	159	5e-39	COG4830	Ribosomal protein S26	K02976	8e-63	240	ecb:100034009	small subunit ribosomal protein S26e	GO:0000184//nuclear-transcribed mRNA catabolic process, nonsense-mediated decay;GO:0006415//translational termination;GO:0006413//translational initiation;GO:0006414//translational elongation;GO:0033119//negative regulation of RNA splicing;GO:0019083//viral transcription;GO:0006614//SRP-dependent cotranslational protein targeting to membrane	GO:0005515//protein binding;GO:0003735//structural constituent of ribosome;GO:0003729//mRNA binding	GO:0022627//cytosolic small ribosomal subunit
Unigene20727_All	723	15360	1151.51	12253	943.514	gi|390478044|ref|XP_002761325.2|	399.4	8e-110	PREDICTED: 60S ribosomal protein L19-like [Callithrix jacchus]	gi|426237878|ref|XM_004012836.1|	1348	0	PREDICTED: Ovis aries ribosomal protein L19, transcript variant 1 (RPL19), mRNA	sp|P84100|RL19_RAT	385	4e-107	60S ribosomal protein L19 OS=Rattus norvegicus GN=Rpl19 PE=1 SV=1	SPCC1682.14	251	1e-66	COG2147	Ribosomal protein L19E	K02885	1e-106	385	ecb:100034006	large subunit ribosomal protein L19e	GO:0006413//translational initiation;GO:0019083//viral transcription;GO:0006414//translational elongation;GO:0006415//translational termination;GO:0006614//SRP-dependent cotranslational protein targeting to membrane;GO:0000184//nuclear-transcribed mRNA catabolic process, nonsense-mediated decay	GO:0003723//RNA binding;GO:0003735//structural constituent of ribosome	GO:0022625//cytosolic large ribosomal subunit
Unigene20941_All	3750	79579	1150.22	76219	1131.56	gi|440907396|gb|ELR57550.1|	95.5	2e-17	Metastasis-associated lung adenocarcinoma transcript 1, partial [Bos grunniens mutus]	gi|358412132|ref|XR_138699.1|	3142	0	PREDICTED: Bos taurus uncharacterized LOC100850188 (LOC100850188), miscRNA >gi|359065226|ref|XR_139291.1| PREDICTED: Bos taurus uncharacterized LOC100848544 (LOC100848544), miscRNA	sp|Q9UHZ2|MALAT_HUMAN	83.2	4e-15	Metastasis-associated lung adenocarcinoma transcript 1 OS=Homo sapiens GN=MALAT1 PE=2 SV=1	--	--	--	--	--	--	--	--	--	--	-	-	-
Unigene28262_All	1938	38708	1082.58	72859	2093.02	gi|335307702|ref|XP_003360941.1|	62	1e-07	PREDICTED: insulin-like growth factor-binding protein 5-like [Sus scrofa]	gi|410036191|ref|XM_003309465.2|	220	2e-53	PREDICTED: Pan troglodytes insulin-like growth factor binding protein 5 (IGFBP5), mRNA	--	--	--	--	--	--	--	--	--	--	--	--	--	--	-	-	-
Unigene2703_All	3139	60074	1037.31	66491	1179.28	gi|261244994|ref|NP_001159652.1|	1403.3	0	72 kDa type IV collagenase precursor [Ovis aries] >gi|256665395|gb|ACV04843.1| matrix metallopeptidase 2 [Ovis aries]	gi|151556867|gb|BC149404.1|	5045	0	Bos taurus matrix metallopeptidase 2 (gelatinase A, 72kDa gelatinase, 72kDa type IV collagenase), mRNA (cDNA clone MGC:148781 IMAGE:8303530), complete cds	sp|Q9GLE5|MMP2_BOVIN	1388	0	72 kDa type IV collagenase OS=Bos taurus GN=MMP2 PE=2 SV=1	--	--	--	--	--	K01398	0	1388	bta:282872	matrix metalloproteinase-2 (gelatinase A) [EC:3.4.24.24]	GO:0001525//angiogenesis;GO:0001957//intramembranous ossification;GO:0001541//ovarian follicle development;GO:0022617//extracellular matrix disassembly;GO:0042542//response to hydrogen peroxide;GO:0048771//tissue remodeling;GO:0009612//response to mechanical stimulus;GO:0060325//face morphogenesis;GO:0060740//prostate gland epithelium morphogenesis;GO:0007162//negative regulation of cell adhesion…	GO:0008270//zinc ion binding;GO:0004252//serine-type endopeptidase activity;GO:0004222//metalloendopeptidase activity;GO:0001968//fibronectin binding	GO:0005615//extracellular space;GO:0005578//proteinaceous extracellular matrix;GO:0005886//plasma membrane;GO:0005634//nucleus;GO:0030017//sarcomere;GO:0005739//mitochondrion
Unigene6958_All	529	10035	1028.2	7679	808.153	gi|402882245|ref|XP_003904658.1|	48.5	1e-73	PREDICTED: 40S ribosomal protein S12-like [Papio anubis]	gi|426234822|ref|XM_004011342.1|	932	0	PREDICTED: Ovis aries ribosomal protein S12 (LOC100037667), mRNA	sp|P46405|RS12_PIG	269	3e-72	40S ribosomal protein S12 OS=Sus scrofa GN=RPS12 PE=2 SV=2	SPCC962.04	161	6e-40	COG1358	Ribosomal protein HS6-type (S12/L30/L7a)	K02951	2e-72	271	oaa:100075031	small subunit ribosomal protein S12e	GO:0006413//translational initiation;GO:0019083//viral transcription;GO:0006414//translational elongation;GO:0006415//translational termination;GO:0006614//SRP-dependent cotranslational protein targeting to membrane;GO:0000184//nuclear-transcribed mRNA catabolic process, nonsense-mediated decay	GO:0003735//structural constituent of ribosome	GO:0005739//mitochondrion;GO:0022627//cytosolic small ribosomal subunit
Unigene28147_All	1098	20619	1017.84	22757	1153.87	gi|306482649|ref|NP_001182357.1|	619.4	1e-175	acidic ribosomal phosphoprotein PO [Macaca mulatta]	gi|74353872|gb|BC102074.1|	1889	0	Bos taurus ribosomal protein, large, P0, mRNA (cDNA clone MGC:127090 IMAGE:7942990), complete cds	sp|Q29214|RLA0_PIG	619	5e-177	60S acidic ribosomal protein P0 OS=Sus scrofa GN=RPLP0 PE=2 SV=2	YLR340w	345	1e-94	COG0244	Ribosomal protein L10	K02941	1e-176	619	mcc:574363	large subunit ribosomal protein LP0	GO:0006413//translational initiation;GO:0019083//viral transcription;GO:0006414//translational elongation;GO:0042254//ribosome biogenesis;GO:0006415//translational termination;GO:0019048//virus-host interaction;GO:0006614//SRP-dependent cotranslational protein targeting to membrane;GO:0000184//nuclear-transcribed mRNA catabolic process, nonsense-mediated decay	GO:0003723//RNA binding;GO:0003735//structural constituent of ribosome;GO:0005515//protein binding	GO:0022625//cytosolic large ribosomal subunit;GO:0005634//nucleus
Unigene31763_All	1443	26934	1011.69	22582	871.245	gi|62460480|ref|NP_001014894.1|	836.6	0	60S ribosomal protein L4 [Bos taurus] >gi|73917531|sp|Q58DW0.3|RL4_BOVIN RecName: Full=60S ribosomal protein L4 >gi|61553010|gb|AAX46334.1| ribosomal protein L4 [Bos taurus] >gi|74267758|gb|AAI02522.1| Ribosomal protein L4 [Bos taurus] >gi|296483623|tpg|DAA25738.1| TPA: 60S ribosomal protein L4 [Bos taurus]	gi|426232583|ref|XM_004010252.1|	2533	0	PREDICTED: Ovis aries ribosomal protein L4 (LOC780462), mRNA	sp|Q58DW0|RL4_BOVIN	836	0	60S ribosomal protein L4 OS=Bos taurus GN=RPL4 PE=2 SV=3	SPBP8B7.03c	452	7e-127	COG0088	Ribosomal protein L4	K02930	0	836	bta:510547	large subunit ribosomal protein L4e	GO:0006413//translational initiation;GO:0019083//viral transcription;GO:0006414//translational elongation;GO:0006415//translational termination;GO:0006614//SRP-dependent cotranslational protein targeting to membrane;GO:0000184//nuclear-transcribed mRNA catabolic process, nonsense-mediated decay	GO:0003723//RNA binding;GO:0003735//structural constituent of ribosome;GO:0005515//protein binding	GO:0005730//nucleolus;GO:0022625//cytosolic large ribosomal subunit
Unigene6530_All	1526	28201	1001.67	25878	944.106	gi|403295847|ref|XP_003938836.1|	394	1e-107	PREDICTED: translationally-controlled tumor protein-like [Saimiri boliviensis boliviensis]	gi|426236300|ref|XM_004012059.1|	2189	0	PREDICTED: Ovis aries tumor protein, translationally-controlled 1 (TPT1), mRNA	sp|Q5E984|TCTP_BOVIN	350	5e-96	Translationally-controlled tumor protein OS=Bos taurus GN=TPT1 PE=2 SV=1	--	--	--	--	--	--	--	--	--	--	GO:0009615//response to virus;GO:2000384//negative regulation of ectoderm development;GO:0006874//cellular calcium ion homeostasis;GO:0019827//stem cell maintenance;GO:0006816//calcium ion transport;GO:0043066//negative regulation of apoptotic process	GO:0005509//calcium ion binding;GO:0008134//transcription factor binding	GO:0005771//multivesicular body;GO:0045298//tubulin complex;GO:0005615//extracellular space;GO:0005654//nucleoplasm
Unigene31646_All	847	15551	995.152	13129	862.964	gi|440910614|gb|ELR60390.1|	211.8	3e-53	Serine protease HTRA1, partial [Bos grunniens mutus]	gi|346644811|ref|NM_001244233.1|	1441	0	Bos taurus HtrA serine peptidase 1 (HTRA1), mRNA	sp|F1N152|HTRA1_BOVIN	211	1e-54	Serine protease HTRA1 OS=Bos taurus GN=HTRA1 PE=2 SV=1	alr2758	57.4	3e-08	COG0265	Trypsin-like serine proteases, typically periplasmic, contain C-terminal PDZ domain	K08784	4e-54	211	bta:282326	HtrA serine peptidase 1 [EC:3.4.21.-]	-	-	-
Unigene25097_All	519	9429	984.72	8377	898.598	gi|444726195|gb|ELW66735.1|	280.4	2e-74	Chondroitin sulfate N-acetylgalactosaminyltransferase 2 [Tupaia chinensis]	gi|402745160|ref|NM_001034783.2|	920	0	Bos taurus ribosomal protein L32 (RPL32), mRNA	sp|Q3SZQ6|RL32_BOVIN	272	2e-73	60S ribosomal protein L32 OS=Bos taurus GN=RPL32 PE=2 SV=3	YBL092w	158	4e-39	COG1717	Ribosomal protein L32E	K02912	7e-74	276	pon:100435733	large subunit ribosomal protein L32e	GO:0006413//translational initiation;GO:0019083//viral transcription;GO:0006414//translational elongation;GO:0006415//translational termination;GO:0006614//SRP-dependent cotranslational protein targeting to membrane;GO:0000184//nuclear-transcribed mRNA catabolic process, nonsense-mediated decay	GO:0003735//structural constituent of ribosome	GO:0022625//cytosolic large ribosomal subunit
Unigene31840_All	1058	19160	981.577	14168	745.534	gi|426248836|ref|XP_004018164.1|	629.8	7e-179	PREDICTED: 60S ribosomal protein L5-like [Ovis aries]	gi|426249484|ref|XM_004018431.1|	1758	0	PREDICTED: Ovis aries 60S ribosomal protein L5-like (LOC101118481), mRNA	sp|Q58DW5|RL5_BOVIN	594	9e-170	60S ribosomal protein L5 OS=Bos taurus GN=RPL5 PE=2 SV=3	YPL131w	294	2e-79	COG0256	Ribosomal protein L18	K02932	9e-174	591	ptr:457025	large subunit ribosomal protein L5e	GO:0000184//nuclear-transcribed mRNA catabolic process, nonsense-mediated decay;GO:0006415//translational termination;GO:0006413//translational initiation;GO:0006414//translational elongation;GO:0042273//ribosomal large subunit biogenesis;GO:0019083//viral transcription;GO:0006614//SRP-dependent cotranslational protein targeting to membrane;GO:0006364//rRNA processing	GO:0005515//protein binding;GO:0008097//5S rRNA binding;GO:0003735//structural constituent of ribosome	GO:0022625//cytosolic large ribosomal subunit;GO:0005730//nucleolus
Unigene25390_All	491	8807	972.212	6670	756.291	gi|440895315|gb|ELR47538.1|	244.6	1e-63	60S acidic ribosomal protein P2, partial [Bos grunniens mutus]	gi|402766298|ref|NM_174788.4|	743	0	Bos taurus ribosomal protein, large, P2 (RPLP2), mRNA	sp|P05387|RLA2_HUMAN	220	1e-57	60S acidic ribosomal protein P2 OS=Homo sapiens GN=RPLP2 PE=1 SV=1	SPBP8B7.06	129	2e-30	COG2058	Ribosomal protein L12E/L44/L45/RPP1/RPP2	K02943	6e-71	266	ssc:100513643	large subunit ribosomal protein LP2	GO:0006413//translational initiation;GO:0019083//viral transcription;GO:0006414//translational elongation;GO:0006415//translational termination;GO:0006614//SRP-dependent cotranslational protein targeting to membrane;GO:0000184//nuclear-transcribed mRNA catabolic process, nonsense-mediated decay	GO:0003723//RNA binding;GO:0003735//structural constituent of ribosome	GO:0022625//cytosolic large ribosomal subunit
Unigene10178_All	1635	28203	934.957	30799	1048.73	gi|58760434|gb|AAW82125.1|	94.7	1e-62	matrix Gla protein [Bos taurus]	gi|426225455|ref|XM_004006833.1|	2250	0	PREDICTED: Ovis aries matrix Gla protein (MGP), mRNA	sp|P07507|MGP_BOVIN	203	1e-51	Matrix Gla protein OS=Bos taurus GN=MGP PE=1 SV=1	--	--	--	--	--	--	--	--	--	--	GO:0030324//lung development;GO:0007584//response to nutrient;GO:0048754//branching morphogenesis of an epithelial tube;GO:0030500//regulation of bone mineralization;GO:0006461//protein complex assembly;GO:0051384//response to glucocorticoid stimulus;GO:0030154//cell differentiation;GO:0001502//cartilage condensation;GO:0051592//response to calcium ion;GO:0009612//response to mechanical stimulus	GO:0005509//calcium ion binding;GO:0008147//structural constituent of bone;GO:0048306//calcium-dependent protein binding;GO:0005201//extracellular matrix structural constituent	GO:0043234//protein complex;GO:0005615//extracellular space;GO:0005578//proteinaceous extracellular matrix;GO:0005783//endoplasmic reticulum
Unigene2769_All	1073	18488	933.909	13752	713.527	gi|116004215|ref|NP_001070466.1|	407.5	5e-112	60S ribosomal protein L13a [Bos taurus] >gi|91207338|sp|Q3SZ90.3|RL13A_BOVIN RecName: Full=60S ribosomal protein L13a >gi|74268378|gb|AAI03040.1| Ribosomal protein L13a [Bos taurus] >gi|296477541|tpg|DAA19656.1| TPA: 60S ribosomal protein L13a [Bos taurus]	gi|79|emb|X56933.1|	1647	0	B.taurus mRNA, alternative polyadenylation signals	sp|Q3SZ90|RL13A_BOVIN	407	2e-113	60S ribosomal protein L13a OS=Bos taurus GN=RPL13A PE=2 SV=3	SPAC23A1.11	236	4e-62	COG0102	Ribosomal protein L13	K02872	7e-113	407	bta:767925	large subunit ribosomal protein L13Ae	GO:0000184//nuclear-transcribed mRNA catabolic process, nonsense-mediated decay;GO:0006415//translational termination;GO:0017148//negative regulation of translation;GO:1901194//negative regulation of formation of translation preinitiation complex;GO:0006414//translational elongation;GO:0071346//cellular response to interferon-gamma;GO:0019083//viral transcription;GO:0006614//SRP-dependent cotrans…	GO:0003735//structural constituent of ribosome	GO:0022625//cytosolic large ribosomal subunit
Unigene20990_All	1294	22277	933.118	19559	841.505	gi|298676425|ref|NP_001177319.1|	671.4	0	glyceraldehyde-3-phosphate dehydrogenase [Ovis aries] >gi|296785215|gb|ADH43296.1| glyceraldehyde-3-phosphate dehydrogenase [Ovis aries]	gi|297466449|ref|XM_001252511.3|	2127	0	PREDICTED: Bos taurus glyceraldehyde-3-phosphate dehydrogenase-like, transcript variant 2 (GAPDH), mRNA	sp|P10096|G3P_BOVIN	669	0	Glyceraldehyde-3-phosphate dehydrogenase OS=Bos taurus GN=GAPDH PE=1 SV=4	SPBC354.12	499	3e-141	COG0057	Glyceraldehyde-3-phosphate dehydrogenase/erythrose-4-phosphate dehydrogenase	K00134	0	669	bta:281181	glyceraldehyde 3-phosphate dehydrogenase [EC:1.2.1.12]	GO:0051402//neuron apoptotic process;GO:0055114//oxidation-reduction process;GO:0006417//regulation of translation;GO:0035606//peptidyl-cysteine S-trans-nitrosylation;GO:0050821//protein stabilization;GO:0000226//microtubule cytoskeleton organization;GO:0006096//glycolysis	GO:0051287//NAD binding;GO:0008017//microtubule binding;GO:0035605//peptidyl-cysteine S-nitrosylase activity;GO:0004365//glyceraldehyde-3-phosphate dehydrogenase (NAD+) (phosphorylating) activity;GO:0050661//NADP binding	GO:0005829//cytosol;GO:0015630//microtubule cytoskeleton;GO:0005811//lipid particle;GO:0005634//nucleus;GO:0005886//plasma membrane
Unigene8175_All	616	10520	925.655	9012	814.488	gi|395824794|ref|XP_003785639.1|	192.2	1e-47	PREDICTED: 40S ribosomal protein S27-like [Otolemur garnettii]	gi|426216686|ref|XM_004002540.1|	924	0	PREDICTED: Ovis aries ribosomal protein S27, transcript variant 2 (RPS27), mRNA	sp|Q71TY3|RS27_RAT	181	1e-45	40S ribosomal protein S27 OS=Rattus norvegicus GN=Rps27 PE=2 SV=3	SPBC1685.10	135	4e-32	COG2051	Ribosomal protein S27E	K02978	4e-46	184	ptr:739591	small subunit ribosomal protein S27e	GO:0000184//nuclear-transcribed mRNA catabolic process, nonsense-mediated decay;GO:0006415//translational termination;GO:0006413//translational initiation;GO:0000236//mitotic prometaphase;GO:0008283//cell proliferation;GO:0006414//translational elongation;GO:0019083//viral transcription;GO:0006614//SRP-dependent cotranslational protein targeting to membrane	GO:0005515//protein binding;GO:0008270//zinc ion binding;GO:0003677//DNA binding;GO:0003735//structural constituent of ribosome	GO:0005634//nucleus;GO:0022627//cytosolic small ribosomal subunit
Unigene28760_All	500	8519	923.492	4834	538.246	gi|4506623|ref|NP_000979.1|	275.4	7e-73	60S ribosomal protein L27 [Homo sapiens] >gi|8567400|ref|NP_035419.1| 60S ribosomal protein L27 [Mus musculus] >gi|11968094|ref|NP_071959.1| 60S ribosomal protein L27 [Rattus norvegicus] >gi|45384446|ref|NP_990668.1| 60S ribosomal protein L27 [Gallus gallus] >gi|77404275|ref|NP_001029223.1| 60S ribosomal protein L27 [Bos taurus] >gi|148226949|ref|NP_001090948.1| 60S ribosomal protein L27 [Sus scr…	gi|13991930|gb|AF373231.1|AF373231	892	0	Cervus nippon ribosomal protein L27 mRNA, complete cds	sp|P61354|RL27_RAT	275	3e-74	60S ribosomal protein L27 OS=Rattus norvegicus GN=Rpl27 PE=2 SV=2	YDR471w	168	5e-42	COG2163	Ribosomal protein L14E/L6E/L27E	K02901	1e-73	275	tgu:100229359	large subunit ribosomal protein L27e	GO:0006413//translational initiation;GO:0019083//viral transcription;GO:0006414//translational elongation;GO:0006415//translational termination;GO:0006614//SRP-dependent cotranslational protein targeting to membrane;GO:0000184//nuclear-transcribed mRNA catabolic process, nonsense-mediated decay	GO:0003735//structural constituent of ribosome	GO:0022625//cytosolic large ribosomal subunit
Unigene7105_All	542	8825	882.53	7974	819.071	gi|332245592|ref|XP_003271942.1|	326.6	3e-88	PREDICTED: 40S ribosomal protein S18 isoform 1 [Nomascus leucogenys]	gi|402743731|ref|NM_001033614.2|	969	0	Bos taurus ribosomal protein S18 (RPS18), mRNA	sp|P62271|RS18_RAT	305	3e-83	40S ribosomal protein S18 OS=Rattus norvegicus GN=Rps18 PE=1 SV=3	SPCC1259.01c	239	2e-63	COG0099	Ribosomal protein S13	K02964	9e-83	305	ecb:100052654	small subunit ribosomal protein S18e	GO:0000184//nuclear-transcribed mRNA catabolic process, nonsense-mediated decay;GO:0006415//translational termination;GO:0006413//translational initiation;GO:0007275//multicellular organismal development;GO:0006414//translational elongation;GO:0051726//regulation of cell cycle;GO:0006417//regulation of translation;GO:0019083//viral transcription;GO:0006614//SRP-dependent cotranslational protein t…	GO:0005515//protein binding;GO:0003735//structural constituent of ribosome;GO:0019843//rRNA binding	GO:0005581//collagen;GO:0022627//cytosolic small ribosomal subunit
Unigene2501_All	715	11576	877.54	9078	706.852	gi|148705008|gb|EDL36955.1|	377.9	2e-103	mCG19129 [Mus musculus]	gi|402744265|ref|NM_001098874.2|	1160	0	Bos taurus ribosomal protein S7 (RPS7), mRNA	sp|P62083|RS7_RAT	376	3e-104	40S ribosomal protein S7 OS=Rattus norvegicus GN=Rps7 PE=1 SV=1	--	--	--	--	--	K02993	2e-104	378	rno:100362830	small subunit ribosomal protein S7e	GO:0030097//hemopoiesis;GO:0000184//nuclear-transcribed mRNA catabolic process, nonsense-mediated decay;GO:0006415//translational termination;GO:0006413//translational initiation;GO:0006414//translational elongation;GO:0051726//regulation of cell cycle;GO:0009790//embryo development;GO:0019083//viral transcription;GO:0042274//ribosomal small subunit biogenesis;GO:0006614//SRP-dependent cotranslat…	GO:0005515//protein binding;GO:0003735//structural constituent of ribosome;GO:0003723//RNA binding	GO:0005815//microtubule organizing center;GO:0005730//nucleolus;GO:0032040//small-subunit processome;GO:0030686//90S preribosome;GO:0022627//cytosolic small ribosomal subunit
CL1720.Contig1_All	1302	20773	864.774	17946	767.363	gi|109080187|ref|XP_001105066.1|	703.4	0	PREDICTED: guanine nucleotide-binding protein subunit beta-2-like 1-like isoform 4 [Macaca mulatta]	gi|426229416|ref|XM_004008738.1|	2072	0	PREDICTED: Ovis aries guanine nucleotide binding protein beta polypeptide 2-like 1 protein-like (LOC100137070), mRNA	sp|P63245|GBLP_RAT	662	0	Guanine nucleotide-binding protein subunit beta-2-like 1 OS=Rattus norvegicus GN=Gnb2l1 PE=1 SV=3	all0438_2	154	3e-37	COG2319	FOG: WD40 repeat	K14753	0	703	mcc:708526	guanine nucleotide-binding protein subunit beta-2-like 1 protein	GO:0043065//positive regulation of apoptotic process;GO:2001244//positive regulation of intrinsic apoptotic signaling pathway;GO:0043547//positive regulation of GTPase activity;GO:0051726//regulation of cell cycle;GO:0032464//positive regulation of protein homooligomerization;GO:0017148//negative regulation of translation;GO:0001934//positive regulation of protein phosphorylation;GO:2000114//regu…	GO:0005080//protein kinase C binding;GO:0004872//receptor activity;GO:0030971//receptor tyrosine kinase binding;GO:0042169//SH2 domain binding;GO:0008656//cysteine-type endopeptidase activator activity involved in apoptotic process;GO:0019903//protein phosphatase binding;GO:0008200//ion channel inhibitor activity;GO:0030292//protein tyrosine kinase inhibitor activity	GO:0005856//cytoskeleton;GO:0030496//midbody;GO:0015935//small ribosomal subunit;GO:0001891//phagocytic cup;GO:0043204//perikaryon;GO:0048471//perinuclear region of cytoplasm;GO:0030425//dendrite;GO:0005634//nucleus
Unigene29635_All	1110	17625	860.638	14479	726.206	gi|6677809|ref|NP_033122.1|	488.4	2e-136	40S ribosomal protein S6 [Mus musculus] >gi|8394224|ref|NP_058856.1| 40S ribosomal protein S6 [Rattus norvegicus] >gi|17158044|ref|NP_001001.2| 40S ribosomal protein S6 [Homo sapiens] >gi|356460872|ref|NP_001239099.1| 40S ribosomal protein S6 [Canis lupus familiaris] >gi|51338614|sp|P62755.1|RS6_RAT RecName: Full=40S ribosomal protein S6 >gi|51338632|sp|P62753.1|RS6_HUMAN RecName: Full=40S riboso…	gi|371873165|ref|NM_001015548.2|	1871	0	Bos taurus ribosomal protein S6 (RPS6), mRNA	sp|P62755|RS6_RAT	488	1e-137	40S ribosomal protein S6 OS=Rattus norvegicus GN=Rps6 PE=1 SV=1	SPAC13G6.07c	331	1e-90	COG2125	Ribosomal protein S6E (S10)	K02991	3e-137	488	ecb:100052368	small subunit ribosomal protein S6e	GO:0043065//positive regulation of apoptotic process;GO:0000028//ribosomal small subunit assembly;GO:0007369//gastrulation;GO:0000082//G1/S transition of mitotic cell cycle;GO:0002309//T cell proliferation involved in immune response;GO:0006414//translational elongation;GO:0006924//activation-induced cell death of T cells;GO:0033077//T cell differentiation in thymus;GO:0006364//rRNA processing;GO…	GO:0003735//structural constituent of ribosome;GO:0019901//protein kinase binding	GO:0005844//polysome;GO:0048471//perinuclear region of cytoplasm;GO:0005730//nucleolus;GO:0022627//cytosolic small ribosomal subunit
Unigene1028_All	2030	32190	859.487	27254	747.444	gi|440900496|gb|ELR51623.1|	456.8	1e-126	Collagen alpha-2(VI) chain [Bos grunniens mutus]	gi|465978832|ref|XM_004264626.1|	1128	0	PREDICTED: Orcinus orca collagen, type VI, alpha 2, transcript variant 1 (COL6A2), mRNA	sp|Q02788|CO6A2_MOUSE	414	5e-115	Collagen alpha-2(VI) chain OS=Mus musculus GN=Col6a2 PE=2 SV=3	DR2417m	54.3	8e-07	COG0595	Predicted hydrolase of the metallo-beta-lactamase superfamily	K06238	5e-123	442	ssc:100101552	collagen, type VI, alpha	GO:0070208//protein heterotrimerization;GO:0007155//cell adhesion	-	GO:0005615//extracellular space;GO:0043234//protein complex;GO:0042383//sarcolemma;GO:0005581//collagen
Unigene35024_All	966	15202	852.978	11483	661.794	gi|72534798|ref|NP_001026926.1|	557	5e-157	60S ribosomal protein L6 [Bos taurus] >gi|67461090|sp|Q58DQ3.3|RL6_BOVIN RecName: Full=60S ribosomal protein L6 >gi|58760432|gb|AAW82124.1| ribosomal protein L6-like [Bos taurus] >gi|61553343|gb|AAX46390.1| ribosomal protein L6 [Bos taurus] >gi|61553350|gb|AAX46391.1| ribosomal protein L6 [Bos taurus] >gi|126717393|gb|AAI33431.1| Ribosomal protein L6 [Bos taurus] >gi|296478489|tpg|DAA20604.1| TPA…	gi|126717392|gb|BC133430.1|	1606	0	Bos taurus ribosomal protein L6, mRNA (cDNA clone MGC:148603 IMAGE:8113933), complete cds	sp|Q58DQ3|RL6_BOVIN	556	2e-158	60S ribosomal protein L6 OS=Bos taurus GN=RPL6 PE=2 SV=3	YLR448w	148	2e-35	COG2163	Ribosomal protein L14E/L6E/L27E	K02934	6e-158	556	bta:511051	large subunit ribosomal protein L6e	GO:0000184//nuclear-transcribed mRNA catabolic process, nonsense-mediated decay;GO:0006415//translational termination;GO:0006413//translational initiation;GO:0006355//regulation of transcription, DNA-dependent;GO:0006414//translational elongation;GO:0019083//viral transcription;GO:0006614//SRP-dependent cotranslational protein targeting to membrane	GO:0003677//DNA binding;GO:0003735//structural constituent of ribosome;GO:0003723//RNA binding	GO:0022625//cytosolic large ribosomal subunit
Unigene10059_All	3842	60244	849.906	54803	794.13	gi|310694574|gb|ADP05359.1|	59.3	1e-06	collagen type VI alpha 1 protein [Bubalus bubalis]	gi|219804723|ref|NM_001143865.1|	6145	0	Bos taurus collagen, type VI, alpha 1 (COL6A1), mRNA	sp|Q04857|CO6A1_MOUSE	1961	0	Collagen alpha-1(VI) chain OS=Mus musculus GN=Col6a1 PE=2 SV=1	SPBC28F2.12	83.2	3e-15	COG0086	DNA-directed RNA polymerase, beta' subunit/160 kD subunit	K06238	0	2095	bta:511422	collagen, type VI, alpha	GO:0007411//axon guidance;GO:0070208//protein heterotrimerization;GO:0007155//cell adhesion;GO:0071230//cellular response to amino acid stimulus;GO:0030198//extracellular matrix organization	GO:0048407//platelet-derived growth factor binding	GO:0043234//protein complex;GO:0030133//transport vesicle;GO:0005788//endoplasmic reticulum lumen;GO:0042383//sarcolemma;GO:0005589//collagen type VI
Unigene9872_All	647	10126	848.297	7858	676.164	gi|31560385|ref|NP_062621.2|	321.6	1e-86	60S ribosomal protein L21 [Mus musculus] >gi|37231655|gb|AAH58459.1| Ribosomal protein L21 [Rattus norvegicus] >gi|55778719|gb|AAH86441.1| Ribosomal protein L21 [Rattus norvegicus] >gi|56541050|gb|AAH86905.1| Ribosomal protein L21 [Mus musculus] >gi|56541064|gb|AAH86935.1| Ribosomal protein L21 [Mus musculus] >gi|56541094|gb|AAH86904.1| Ribosomal protein L21 [Mus musculus] >gi|59808693|gb|AAH8958…	gi|300794033|ref|NM_001191412.1|	1116	0	Bos taurus ribosomal protein L21 (RPL21), mRNA	sp|P46778|RL21_HUMAN	321	9e-88	60S ribosomal protein L21 OS=Homo sapiens GN=RPL21 PE=1 SV=2	YBR191w	198	5e-51	COG2139	Ribosomal protein L21E	K02889	2e-87	321	rno:100361811	large subunit ribosomal protein L21e	GO:0006413//translational initiation;GO:0019083//viral transcription;GO:0006414//translational elongation;GO:0006415//translational termination;GO:0006614//SRP-dependent cotranslational protein targeting to membrane;GO:0000184//nuclear-transcribed mRNA catabolic process, nonsense-mediated decay	GO:0003723//RNA binding;GO:0003735//structural constituent of ribosome	GO:0022625//cytosolic large ribosomal subunit
Unigene24217_All	917	14332	847.133	12649	767.947	gi|359079017|ref|XP_003587783.1|	483.8	5e-135	PREDICTED: ferritin-1, chloroplastic [Bos taurus]	gi|358422079|ref|XM_003585206.1|	1673	0	PREDICTED: Bos taurus ferritin light chain-like, transcript variant 1 (LOC100850238), mRNA	sp|O46415|FRIL_BOVIN	350	2e-96	Ferritin light chain OS=Bos taurus GN=FTL PE=2 SV=3	TM1128	70.1	5e-12	COG1528	Ferritin-like protein	K13625	7e-96	350	bta:100850238	ferritin light chain	GO:0006879//cellular iron ion homeostasis;GO:0006826//iron ion transport;GO:0055114//oxidation-reduction process	GO:0016491//oxidoreductase activity;GO:0008199//ferric iron binding	GO:0008043//intracellular ferritin complex
Unigene17184_All	857	13319	842.374	13064	848.672	--	--	--	--	gi|359070802|ref|XR_139433.1|	995	0	PREDICTED: Bos taurus collagen alpha-1(V) chain-like (LOC100337023), miscRNA	--	--	--	--	--	--	--	--	--	--	--	--	--	--	-	-	-
Unigene31726_All	2051	31795	840.248	31381	851.815	gi|110350683|ref|NP_847888.2|	757.3	0	biglycan precursor [Bos taurus] >gi|94730417|sp|P21809.3|PGS1_BOVIN RecName: Full=Biglycan; AltName: Full=Bone/cartilage proteoglycan I; AltName: Full=Leucine-rich PG I; AltName: Full=PG-S1; Flags: Precursor >gi|60650302|gb|AAX31383.1| biglycan preproprotein [Bos taurus] >gi|109658403|gb|AAI18461.1| Biglycan [Bos taurus] >gi|296471054|tpg|DAA13169.1| TPA: biglycan precursor [Bos taurus] >gi|44089…	gi|402744922|ref|NM_178318.4|	3245	0	Bos taurus biglycan (BGN), mRNA	sp|P21809|PGS1_BOVIN	757	0	Biglycan OS=Bos taurus GN=BGN PE=1 SV=3	STM0800_2	63.9	1e-09	COG4886	Leucine-rich repeat (LRR) protein	K08118	0	757	bta:280733	biglycan	GO:0001974//blood vessel remodeling;GO:0019800//peptide cross-linking via chondroitin 4-sulfate glycosaminoglycan	GO:0050840//extracellular matrix binding;GO:0005539//glycosaminoglycan binding	GO:0009986//cell surface;GO:0042383//sarcolemma;GO:0005578//proteinaceous extracellular matrix;GO:0030133//transport vesicle
Unigene25175_All	590	9122	838.016	7496	707.33	gi|431891271|gb|ELK02148.1|	363.2	4e-99	60S ribosomal protein L11 [Pteropus alecto]	gi|402744964|ref|NM_001075581.2|	1057	0	Bos taurus ribosomal protein L11 (RPL11), mRNA	sp|P62914|RL11_RAT	362	2e-100	60S ribosomal protein L11 OS=Rattus norvegicus GN=Rpl11 PE=1 SV=2	SPBC17G9.10	261	4e-70	COG0094	Ribosomal protein L5	K02868	8e-100	362	cfa:100684296	large subunit ribosomal protein L11e	GO:0000184//nuclear-transcribed mRNA catabolic process, nonsense-mediated decay;GO:0006415//translational termination;GO:0006413//translational initiation;GO:0034504//protein localization to nucleus;GO:0006414//translational elongation;GO:0042273//ribosomal large subunit biogenesis;GO:0019083//viral transcription;GO:0006614//SRP-dependent cotranslational protein targeting to membrane;GO:0006364//…	GO:0005515//protein binding;GO:0003735//structural constituent of ribosome;GO:0019843//rRNA binding	GO:0022625//cytosolic large ribosomal subunit;GO:0005730//nucleolus
Unigene13800_All	1745	26927	836.386	27791	886.652	gi|77736475|ref|NP_001029937.1|	316.2	3e-84	thy-1 membrane glycoprotein precursor [Bos taurus] >gi|74356495|gb|AAI04531.1| Thy-1 cell surface antigen [Bos taurus] >gi|296480148|tpg|DAA22263.1| TPA: Thy-1 membrane glycoprotein precursor [Bos taurus] >gi|440904914|gb|ELR55366.1| Thy-1 membrane glycoprotein [Bos grunniens mutus]	gi|77736474|ref|NM_001034765.1|	2531	0	Bos taurus Thy-1 cell surface antigen (THY1), mRNA >gi|74356494|gb|BC104530.1| Bos taurus Thy-1 cell surface antigen, mRNA (cDNA clone MGC:128895 IMAGE:8120085), complete cds	sp|P04216|THY1_HUMAN	230	9e-60	Thy-1 membrane glycoprotein OS=Homo sapiens GN=THY1 PE=1 SV=2	--	--	--	--	--	K06514	4e-85	316	bta:614712	Thy-1 cell surface antigen	GO:0050771//negative regulation of axonogenesis;GO:0032321//positive regulation of Rho GTPase activity;GO:0007010//cytoskeleton organization;GO:0030336//negative regulation of cell migration;GO:0016337//cell-cell adhesion;GO:0050860//negative regulation of T cell receptor signaling pathway;GO:0046549//retinal cone cell development;GO:0006469//negative regulation of protein kinase activity;GO:0051…	GO:0034235//GPI anchor binding;GO:0005178//integrin binding;GO:0005100//Rho GTPase activator activity;GO:0019901//protein kinase binding	GO:0016324//apical plasma membrane;GO:0030426//growth cone;GO:0005783//endoplasmic reticulum;GO:0005829//cytosol;GO:0045121//membrane raft;GO:0005887//integral to plasma membrane;GO:0031362//anchored to external side of plasma membrane;GO:0030425//dendrite
CL2183.Contig2_All	429	6615	835.77	5326	691.175	gi|402912329|ref|XP_003918721.1|	30.8	6e-62	PREDICTED: 60S ribosomal protein L35a [Papio anubis] >gi|426343490|ref|XP_004038335.1| PREDICTED: 60S ribosomal protein L35a [Gorilla gorilla gorilla]	gi|402746864|ref|NM_001025321.3|	811	0	Bos taurus ribosomal protein L35a (RPL35A), mRNA	sp|Q56JY1|RL35A_BOVIN	228	3e-60	60S ribosomal protein L35a OS=Bos taurus GN=RPL35A PE=2 SV=1	YOR234c	109	1e-24	COG2451	Ribosomal protein L35AE/L33A	K02917	5e-62	229	mcc:711011	large subunit ribosomal protein L35Ae	GO:0006413//translational initiation;GO:0019083//viral transcription;GO:0006364//rRNA processing;GO:0042273//ribosomal large subunit biogenesis;GO:0006414//translational elongation;GO:0006415//translational termination;GO:0006614//SRP-dependent cotranslational protein targeting to membrane;GO:0000184//nuclear-transcribed mRNA catabolic process, nonsense-mediated decay	GO:0003735//structural constituent of ribosome;GO:0000049//tRNA binding	GO:0005739//mitochondrion;GO:0022625//cytosolic large ribosomal subunit
CL2945.Contig3_All	255	3918	832.796	2572	561.533	gi|470594802|ref|XP_004310480.1|	133.7	2e-30	PREDICTED: polyubiquitin-C, partial [Tursiops truncatus]	gi|358417362|ref|XR_138977.1|	482	1e-133	PREDICTED: Bos taurus uncharacterized LOC100296593 (LOC100296593), miscRNA >gi|359076791|ref|XR_139608.1| PREDICTED: Bos taurus uncharacterized LOC100296593 (LOC100296593), miscRNA	sp|P62972|UBIQP_XENLA	166	1e-41	Polyubiquitin (Fragment) OS=Xenopus laevis PE=1 SV=2	YLL039c	160	4e-40	COG5272	Ubiquitin	K08770	4e-41	166	ssc:396966	ubiquitin C	-	-	GO:0005634//nucleus;GO:0005737//cytoplasm
Unigene28697_All	396	6000	821.24	5027	706.737	gi|297287755|ref|XP_001106448.2|	216.5	3e-55	PREDICTED: 60S ribosomal protein L36-like [Macaca mulatta]	gi|426229106|ref|XM_004008585.1|	739	0	PREDICTED: Ovis aries ribosomal protein L36, transcript variant 1 (RPL36), mRNA	sp|Q3T171|RL36_BOVIN	209	1e-54	60S ribosomal protein L36 OS=Bos taurus GN=RPL36 PE=3 SV=3	SPCC970.05	103	8e-23	COG5051	Ribosomal protein L36E	K02920	3e-56	216	mcc:710317	large subunit ribosomal protein L36e	GO:0006413//translational initiation;GO:0019083//viral transcription;GO:0006414//translational elongation;GO:0006415//translational termination;GO:0006614//SRP-dependent cotranslational protein targeting to membrane;GO:0000184//nuclear-transcribed mRNA catabolic process, nonsense-mediated decay	GO:0003735//structural constituent of ribosome	GO:0005730//nucleolus;GO:0022625//cytosolic large ribosomal subunit
Unigene36072_All	548	8289	819.853	7355	747.217	gi|440901667|gb|ELR52566.1|	321.6	1e-86	40S ribosomal protein S14, partial [Bos grunniens mutus]	gi|426229903|ref|XM_004008974.1|	967	0	PREDICTED: Ovis aries ribosomal protein S14, transcript variant 1 (RPS14), mRNA	sp|P62264|RS14_MOUSE	301	4e-82	40S ribosomal protein S14 OS=Mus musculus GN=Rps14 PE=2 SV=3	SPBC18H10.13	236	2e-62	COG0100	Ribosomal protein S11	K02955	1e-81	301	ptr:462193	small subunit ribosomal protein S14e	GO:0000184//nuclear-transcribed mRNA catabolic process, nonsense-mediated decay;GO:0006413//translational initiation;GO:0006415//translational termination;GO:0000122//negative regulation of transcription from RNA polymerase II promoter;GO:0000028//ribosomal small subunit assembly;GO:0006414//translational elongation;GO:0030490//maturation of SSU-rRNA;GO:0006417//regulation of translation;GO:00302…	GO:0048027//mRNA 5'-UTR binding;GO:0016787//hydrolase activity;GO:0045182//translation regulator activity;GO:0003735//structural constituent of ribosome	GO:0005730//nucleolus;GO:0005739//mitochondrion;GO:0022627//cytosolic small ribosomal subunit
Unigene2542_All	629	9371	807.513	6104	540.267	gi|440904177|gb|ELR54723.1|	318.9	1e-85	60S ribosomal protein L29, partial [Bos grunniens mutus]	gi|58760369|gb|AY911327.1|	1082	0	Bos taurus clone IMAGE:7961466 ribosomal protein L29/cell surface heparin binding protein HIP mRNA, complete cds	sp|Q58DW3|RL29_BOVIN	295	4e-80	60S ribosomal protein L29 OS=Bos taurus GN=RPL29 PE=2 SV=3	--	--	--	--	--	K02905	1e-79	295	bta:507270	large subunit ribosomal protein L29e	GO:0006412//translation	GO:0003735//structural constituent of ribosome	GO:0022625//cytosolic large ribosomal subunit
Unigene25714_All	2060	30253	796.005	29781	804.853	gi|441614433|ref|XP_003270120.2|	25	1e-158	PREDICTED: LOW QUALITY PROTEIN: integral membrane protein 2B [Nomascus leucogenys]	gi|466032639|ref|XM_004274594.1|	2282	0	PREDICTED: Orcinus orca integral membrane protein 2B (ITM2B), mRNA	sp|Q3T0P7|ITM2B_BOVIN	535	2e-151	Integral membrane protein 2B OS=Bos taurus GN=ITM2B PE=2 SV=1	--	--	--	--	--	K05747	3e-06	54.7	dmo:Dmoj_GI10525	Wiskott-Aldrich syndrome protein	GO:0006917//induction of apoptosis;GO:0007399//nervous system development;GO:0042985//negative regulation of amyloid precursor protein biosynthetic process	GO:0001540//beta-amyloid binding;GO:0005524//ATP binding;GO:0005515//protein binding	GO:0005615//extracellular space;GO:0030660//Golgi-associated vesicle membrane;GO:0031301//integral to organelle membrane;GO:0010008//endosome membrane;GO:0005634//nucleus;GO:0005886//plasma membrane
CL2115.Contig11_All	260	3801	792.39	3504	750.3	gi|296471700|tpg|DAA13815.1|	52.4	7e-06	TPA: AHNAK nucleoprotein [Bos taurus]	gi|426251877|ref|XM_004019599.1|	373	1e-100	PREDICTED: Ovis aries AHNAK nucleoprotein (AHNAK), mRNA	sp|Q09666|AHNK_HUMAN	174	5e-44	Neuroblast differentiation-associated protein AHNAK OS=Homo sapiens GN=AHNAK PE=1 SV=2	--	--	--	--	--	--	--	--	--	--	GO:0007399//nervous system development	GO:0003676//nucleic acid binding;GO:0005515//protein binding	GO:0005634//nucleus
Unigene6229_All	664	9666	789.029	7775	651.894	gi|62752012|ref|NP_001015556.1|	374.8	1e-102	60S ribosomal protein L18 [Bos taurus] >gi|75060915|sp|Q5E973.3|RL18_BOVIN RecName: Full=60S ribosomal protein L18 >gi|59858459|gb|AAX09064.1| ribosomal protein L18 [Bos taurus] >gi|75775560|gb|AAI04508.1| Ribosomal protein L18 [Bos taurus] >gi|296477446|tpg|DAA19561.1| TPA: 60S ribosomal protein L18 [Bos taurus]	gi|76253789|ref|NM_001015556.2|	1080	0	Bos taurus ribosomal protein L18 (RPL18), mRNA >gi|75775559|gb|BC104507.1| Bos taurus ribosomal protein L18, mRNA (cDNA clone MGC:129138 IMAGE:8122333), complete cds	sp|Q5E973|RL18_BOVIN	374	7e-104	60S ribosomal protein L18 OS=Bos taurus GN=RPL18 PE=2 SV=3	SPBC11C11.07	218	9e-57	COG1727	Ribosomal protein L18E	K02883	3e-109	394	ptr:456183	large subunit ribosomal protein L18e	GO:0000184//nuclear-transcribed mRNA catabolic process, nonsense-mediated decay;GO:0006415//translational termination;GO:0006413//translational initiation;GO:0006414//translational elongation;GO:0019083//viral transcription;GO:0045944//positive regulation of transcription from RNA polymerase II promoter;GO:0006614//SRP-dependent cotranslational protein targeting to membrane	GO:0001077//RNA polymerase II core promoter proximal region sequence-specific DNA binding transcription factor activity involved in positive regulation of transcription;GO:0000977//RNA polymerase II regulatory region sequence-specific DNA binding;GO:0003735//structural constituent of ribosome;GO:0003723//RNA binding	GO:0022625//cytosolic large ribosomal subunit
Unigene31450_All	886	12596	770.572	11224	705.275	gi|4506663|ref|NP_000964.1|	524.6	2e-147	60S ribosomal protein L8 [Homo sapiens] >gi|6755358|ref|NP_036183.1| 60S ribosomal protein L8 [Mus musculus] >gi|15431306|ref|NP_150644.1| 60S ribosomal protein L8 [Homo sapiens] >gi|77736197|ref|NP_001029797.1| 60S ribosomal protein L8 [Bos taurus] >gi|78214309|ref|NP_001030088.2| 60S ribosomal protein L8 [Rattus norvegicus] >gi|388490299|ref|NP_001253030.1| 60S ribosomal protein L8 [Macaca mula…	gi|426235327|ref|XM_004011587.1|	1526	0	PREDICTED: Ovis aries ribosomal protein L8, transcript variant 1 (RPL8), mRNA	sp|P62919|RL8_RAT	524	9e-149	60S ribosomal protein L8 OS=Rattus norvegicus GN=Rpl8 PE=2 SV=2	YIL018w	393	2e-109	COG0090	Ribosomal protein L2	K02938	3e-148	524	ssc:100154456	large subunit ribosomal protein L8e	GO:0006413//translational initiation;GO:0019083//viral transcription;GO:0006414//translational elongation;GO:0006415//translational termination;GO:0006614//SRP-dependent cotranslational protein targeting to membrane;GO:0000184//nuclear-transcribed mRNA catabolic process, nonsense-mediated decay	GO:0019843//rRNA binding;GO:0003735//structural constituent of ribosome	GO:0022625//cytosolic large ribosomal subunit
Unigene17095_All	697	9881	768.391	8574	684.849	gi|13592009|ref|NP_112327.1|	430.3	4e-119	60S ribosomal protein L10a [Rattus norvegicus] >gi|15431288|ref|NP_009035.3| 60S ribosomal protein L10a [Homo sapiens] >gi|62751847|ref|NP_001015647.1| 60S ribosomal protein L10a [Bos taurus] >gi|255003735|ref|NP_035417.2| 60S ribosomal protein L10a [Mus musculus] >gi|356460978|ref|NP_001239074.1| 60S ribosomal protein L10a [Canis lupus familiaris] >gi|388452390|ref|NP_001253155.1| 60S ribosomal …	gi|62751846|ref|NM_001015647.1|	1298	0	Bos taurus ribosomal protein L10a (RPL10A), mRNA >gi|59858312|gb|BT020974.1| Bos taurus ribosomal protein L10a (RPL10A), mRNA, complete cds	sp|P62907|RL10A_RAT	430	2e-120	60S ribosomal protein L10a OS=Rattus norvegicus GN=Rpl10a PE=1 SV=2	SPCC1183.08c	288	8e-78	COG0081	Ribosomal protein L1	K02865	5e-120	430	bta:533310	large subunit ribosomal protein L10Ae	GO:0006413//translational initiation;GO:0019083//viral transcription;GO:0006414//translational elongation;GO:0006415//translational termination;GO:0009653//anatomical structure morphogenesis;GO:0006614//SRP-dependent cotranslational protein targeting to membrane;GO:0000184//nuclear-transcribed mRNA catabolic process, nonsense-mediated decay	GO:0003723//RNA binding;GO:0003735//structural constituent of ribosome	GO:0005739//mitochondrion;GO:0022625//cytosolic large ribosomal subunit
Unigene24376_All	712	10093	768.342	8897	695.678	gi|332817231|ref|XP_003309920.1|	383.6	4e-105	PREDICTED: 60S ribosomal protein L12-like [Pan troglodytes]	gi|426242826|ref|XM_004015223.1|	1102	0	PREDICTED: Ovis aries 60S ribosomal protein L12-like (LOC101109380), mRNA	sp|P30050|RL12_HUMAN	331	8e-91	60S ribosomal protein L12 OS=Homo sapiens GN=RPL12 PE=1 SV=1	SPCC31H12.04c	251	1e-66	COG0080	Ribosomal protein L11	K02870	6e-106	383	ptr:100610471	large subunit ribosomal protein L12e	-	-	-
Unigene27792_All	950	13019	742.794	12553	735.645	gi|75812930|ref|NP_001028785.1|	595.5	1e-168	40S ribosomal protein S2 [Bos taurus] >gi|108935889|sp|O18789.2|RS2_BOVIN RecName: Full=40S ribosomal protein S2 >gi|74267604|gb|AAI02228.1| Ribosomal protein S2 [Bos taurus] >gi|296473425|tpg|DAA15540.1| TPA: 40S ribosomal protein S2 [Bos taurus]	gi|402743769|ref|NM_001033613.2|	1600	0	Bos taurus ribosomal protein S2 (RPS2), mRNA	sp|O18789|RS2_BOVIN	595	5e-170	40S ribosomal protein S2 OS=Bos taurus GN=RPS2 PE=2 SV=2	SPCC576.08c	343	2e-94	COG0098	Ribosomal protein S5	K02981	2e-169	595	bta:286867	small subunit ribosomal protein S2e	GO:0000184//nuclear-transcribed mRNA catabolic process, nonsense-mediated decay;GO:0006415//translational termination;GO:0071353//cellular response to interleukin-4;GO:0000028//ribosomal small subunit assembly;GO:0006414//translational elongation;GO:0001731//formation of translation preinitiation complex;GO:0019083//viral transcription;GO:0006614//SRP-dependent cotranslational protein targeting t…	GO:0003735//structural constituent of ribosome;GO:0003723//RNA binding;GO:0032403//protein complex binding;GO:0017134//fibroblast growth factor binding	GO:0005654//nucleoplasm;GO:0005730//nucleolus;GO:0022627//cytosolic small ribosomal subunit
Unigene17193_All	837	11159	722.627	9049	601.893	gi|15718687|ref|NP_000996.2|	482.3	1e-134	40S ribosomal protein S3 isoform 1 [Homo sapiens] >gi|77404290|ref|NP_001029219.1| 40S ribosomal protein S3 [Bos taurus] >gi|113205854|ref|NP_001038066.1| 40S ribosomal protein S3 [Sus scrofa] >gi|354622982|ref|NP_001238928.1| 40S ribosomal protein S3 [Pan troglodytes] >gi|378548190|ref|NP_001243731.1| 40S ribosomal protein S3 isoform 1 [Homo sapiens] >gi|388453034|ref|NP_001253219.1| 40S ribosom…	gi|77404289|ref|NM_001034047.1|	1540	0	Bos taurus ribosomal protein S3 (RPS3), mRNA >gi|74268225|gb|BC102090.1| Bos taurus ribosomal protein S3, mRNA (cDNA clone MGC:127206 IMAGE:7945675), complete cds	sp|Q0Z8U2|RS3_PIG	482	5e-136	40S ribosomal protein S3 OS=Sus scrofa GN=RPS3 PE=2 SV=1	SPBC16G5.14c	310	1e-84	COG0092	Ribosomal protein S3	K02985	2e-135	482	ptr:100610616	small subunit ribosomal protein S3e	GO:0000184//nuclear-transcribed mRNA catabolic process, nonsense-mediated decay;GO:0006415//translational termination;GO:0006413//translational initiation;GO:0006919//activation of cysteine-type endopeptidase activity involved in apoptotic process;GO:0006414//translational elongation;GO:0045738//negative regulation of DNA repair;GO:0032088//negative regulation of NF-kappaB transcription factor ac…	GO:0003684//damaged DNA binding;GO:0019901//protein kinase binding;GO:0051536//iron-sulfur cluster binding;GO:0051059//NF-kappaB binding;GO:0004519//endonuclease activity;GO:0003735//structural constituent of ribosome;GO:0003906//DNA-(apurinic or apyrimidinic site) lyase activity;GO:0003729//mRNA binding	GO:0032587//ruffle membrane;GO:0030425//dendrite;GO:0012505//endomembrane system;GO:0005634//nucleus;GO:0022627//cytosolic small ribosomal subunit
Unigene36027_All	508	6735	718.602	4936	540.948	gi|4506631|ref|NP_000980.1|	230.7	2e-59	60S ribosomal protein L30 [Homo sapiens] >gi|6677783|ref|NP_033109.1| 60S ribosomal protein L30 [Mus musculus] >gi|12083659|ref|NP_073190.1| 60S ribosomal protein L30 [Rattus norvegicus] >gi|77735815|ref|NP_001029606.1| 60S ribosomal protein L30 [Bos taurus] >gi|254553337|ref|NP_001156957.1| 60S ribosomal protein L30 [Mus musculus] >gi|298104080|ref|NP_001177107.1| ribosomal protein L30 [Sus scro…	gi|426254672|ref|XM_004020952.1|	894	0	PREDICTED: Ovis aries 60S ribosomal protein L30-like (LOC101112018), mRNA	sp|P62890|RL30_RAT	230	1e-60	60S ribosomal protein L30 OS=Rattus norvegicus GN=Rpl30 PE=3 SV=2	SPAC9G1.03c	151	5e-37	COG1911	Ribosomal protein L30E	K02908	3e-60	230	ecb:100055593	large subunit ribosomal protein L30e	GO:0006413//translational initiation;GO:0019083//viral transcription;GO:0006414//translational elongation;GO:0006415//translational termination;GO:0006614//SRP-dependent cotranslational protein targeting to membrane;GO:0000184//nuclear-transcribed mRNA catabolic process, nonsense-mediated decay	GO:0003723//RNA binding;GO:0003735//structural constituent of ribosome	GO:0022625//cytosolic large ribosomal subunit
Unigene32060_All	396	5161	706.404	3801	534.376	gi|4506699|ref|NP_001015.1|	167.9	1e-40	40S ribosomal protein S21 [Homo sapiens] >gi|94966954|ref|NP_001035671.1| 40S ribosomal protein S21 [Bos taurus] >gi|147901025|ref|NP_001090949.1| 40S ribosomal protein S21 [Sus scrofa] >gi|52783791|sp|P63221.1|RS21_PIG RecName: Full=40S ribosomal protein S21 >gi|52783792|sp|P63220.1|RS21_HUMAN RecName: Full=40S ribosomal protein S21 >gi|108860956|sp|Q32PB8.1|RS21_BOVIN RecName: Full=40S ribosoma…	gi|426241174|ref|XM_004014418.1|	575	1e-161	PREDICTED: Ovis aries ribosomal protein S21, transcript variant 1 (RPS21), mRNA	sp|P63221|RS21_PIG	167	4e-42	40S ribosomal protein S21 OS=Sus scrofa GN=RPS21 PE=3 SV=1	--	--	--	--	--	K02971	1e-41	167	ssc:100037996	small subunit ribosomal protein S21e	GO:0000184//nuclear-transcribed mRNA catabolic process, nonsense-mediated decay;GO:0006415//translational termination;GO:0006413//translational initiation;GO:0000447//endonucleolytic cleavage in ITS1 to separate SSU-rRNA from 5.8S rRNA and LSU-rRNA from tricistronic rRNA transcript (SSU-rRNA, 5.8S rRNA, LSU-rRNA);GO:0006414//translational elongation;GO:0000461//endonucleolytic cleavage to generat…	GO:0047485//protein N-terminus binding;GO:0043022//ribosome binding;GO:0003735//structural constituent of ribosome	GO:0022627//cytosolic small ribosomal subunit
Unigene28156_All	2503	32529	704.408	27091	602.572	gi|115496702|ref|NP_001068594.1|	69.7	8e-10	collagen alpha-2(VI) chain precursor [Bos taurus] >gi|94574217|gb|AAI16098.1| Collagen, type VI, alpha 2 [Bos taurus] >gi|296490819|tpg|DAA32932.1| TPA: collagen, type VI, alpha 2 [Bos taurus]	gi|115496701|ref|NM_001075126.1|	4224	0	Bos taurus collagen, type VI, alpha 2 (COL6A2), mRNA >gi|94574216|gb|BC116097.1| Bos taurus collagen, type VI, alpha 2, mRNA (cDNA clone MGC:139061 IMAGE:8095736), complete cds	sp|P12110|CO6A2_HUMAN	1532	0	Collagen alpha-2(VI) chain OS=Homo sapiens GN=COL6A2 PE=1 SV=4	XF0818	83.2	2e-15	COG2730	Endoglucanase	K06238	0	1643	bta:282194	collagen, type VI, alpha	GO:0007411//axon guidance;GO:0016337//cell-cell adhesion;GO:0070208//protein heterotrimerization;GO:0030198//extracellular matrix organization	GO:0030674//protein binding, bridging;GO:0005201//extracellular matrix structural constituent	GO:0043234//protein complex;GO:0005581//collagen;GO:0030133//transport vesicle;GO:0005615//extracellular space;GO:0005788//endoplasmic reticulum lumen;GO:0042383//sarcolemma
Unigene9861_All	748	9720	704.335	8470	630.414	gi|426392658|ref|XP_004062662.1|	345.1	1e-93	PREDICTED: peptidyl-prolyl cis-trans isomerase A-like, partial [Gorilla gorilla gorilla]	gi|297459516|ref|XM_001252497.3|	1310	0	PREDICTED: Bos taurus TRIM5/cyclophilin A fusion protein-like, transcript variant 1 (PPIA), mRNA	sp|P62936|PPIA_PIG	344	1e-94	Peptidyl-prolyl cis-trans isomerase A OS=Sus scrofa GN=PPIA PE=1 SV=2	SPBC28F2.03	235	5e-62	COG0652	Peptidyl-prolyl cis-trans isomerase (rotamase) - cyclophilin family	K03767	4e-94	344	ssc:397637	peptidyl-prolyl cis-trans isomerase A (cyclophilin A) [EC:5.2.1.8]	GO:0006457//protein folding;GO:0030168//platelet activation;GO:0019061//uncoating of virus;GO:0030260//entry into host cell;GO:0034389//lipid particle organization;GO:0050900//leukocyte migration;GO:0050714//positive regulation of protein secretion;GO:0019048//virus-host interaction;GO:0045070//positive regulation of viral genome replication;GO:0006278//RNA-dependent DNA replication;GO:0002576//p…	GO:0046790//virion binding;GO:0051082//unfolded protein binding;GO:0042277//peptide binding;GO:0003755//peptidyl-prolyl cis-trans isomerase activity	GO:0005576//extracellular region;GO:0005829//cytosol;GO:0005634//nucleus
Unigene31899_All	1503	19426	700.549	18820	697.116	gi|27806487|ref|NP_776565.1|	798.1	0	pigment epithelium-derived factor precursor [Bos taurus] >gi|2500778|sp|Q95121.1|PEDF_BOVIN RecName: Full=Pigment epithelium-derived factor; Short=PEDF; AltName: Full=Serpin F1; Flags: Precursor >gi|1655809|gb|AAC48856.1| pigment epithelium-derived factor precursor [Bos taurus] >gi|2961474|gb|AAC05732.1| pigment epithelium-derived factor [Bos taurus] >gi|86438524|gb|AAI12657.1| Serpin peptidase i…	gi|86438523|gb|BC112656.1|	2438	0	Bos taurus serpin peptidase inhibitor, clade F (alpha-2 antiplasmin, pigment epithelium derived factor), member 1, mRNA (cDNA clone MGC:137338 IMAGE:8023961), complete cds	sp|Q95121|PEDF_BOVIN	798	0	Pigment epithelium-derived factor OS=Bos taurus GN=SERPINF1 PE=1 SV=1	all0778	122	2e-27	COG4826	Serine protease inhibitor	K03983	7e-51	202	tgu:100221349	alpha-2-antiplasmin	GO:0016525//negative regulation of angiogenesis;GO:0010951//negative regulation of endopeptidase activity;GO:0050769//positive regulation of neurogenesis;GO:0060770//negative regulation of epithelial cell proliferation involved in prostate gland development;GO:0030162//regulation of proteolysis	GO:0004867//serine-type endopeptidase inhibitor activity	GO:0005615//extracellular space;GO:0042470//melanosome;GO:0031012//extracellular matrix
Unigene2850_All	1496	19014	688.9	18017	670.495	gi|344293477|ref|XP_003418449.1|	700.3	0	PREDICTED: annexin A2-like [Loxodonta africana]	gi|82469908|gb|DQ239920.1|	2676	0	Cervus elaphus annexin A2 (ANXA2) mRNA, complete cds	sp|A2SW69|ANXA2_SHEEP	669	0	Annexin A2 OS=Ovis aries GN=ANXA2 PE=1 SV=1	--	--	--	--	--	--	--	--	--	--	GO:0001501//skeletal system development;GO:0001525//angiogenesis;GO:0051099//positive regulation of binding;GO:0007589//body fluid secretion;GO:0031340//positive regulation of vesicle fusion;GO:0042730//fibrinolysis;GO:0030199//collagen fibril organization;GO:0071229//cellular response to acid	GO:0005546//phosphatidylinositol-4,5-bisphosphate binding;GO:0017137//Rab GTPase binding;GO:0005509//calcium ion binding;GO:0008092//cytoskeletal protein binding;GO:0005544//calcium-dependent phospholipid binding;GO:0004859//phospholipase inhibitor activity	GO:0005604//basement membrane;GO:0043220//Schmidt-Lanterman incisure;GO:0042470//melanosome;GO:0019897//extrinsic to plasma membrane;GO:0042383//sarcolemma;GO:0043234//protein complex;GO:0005769//early endosome;GO:0070062//extracellular vesicular exosome;GO:0030496//midbody;GO:0048471//perinuclear region of cytoplasm;GO:0005811//lipid particle;GO:0035749//myelin sheath adaxonal region
Unigene7095_All	548	6840	676.534	6745	685.245	gi|426386240|ref|XP_004059598.1|	276.6	4e-73	PREDICTED: uncharacterized protein LOC101128102 [Gorilla gorilla gorilla]	gi|426252013|ref|XM_004019665.1|	1005	0	PREDICTED: Ovis aries Finkel-Biskis-Reilly murine sarcoma virus (FBR-MuSV) ubiquitously expressed (FAU), mRNA	sp|P62865|UBIM_BOVIN	144	1e-34	Ubiquitin-like protein FUBI OS=Bos taurus GN=FAU PE=3 SV=1	ECU02g1080	59.3	4e-09	COG5272	Ubiquitin	K02983	2e-69	261	bta:282847	small subunit ribosomal protein S30e	GO:0006412//translation	GO:0003735//structural constituent of ribosome;GO:0005515//protein binding	GO:0022627//cytosolic small ribosomal subunit
Unigene15056_All	572	7128	675.439	6363	619.313	gi|28174943|gb|AAH02110.2|	312	1e-83	Rpl24 protein [Mus musculus]	gi|402692429|ref|NM_174455.3|	965	0	Bos taurus ribosomal protein L24 (RPL24), mRNA	sp|P83732|RL24_RAT	310	1e-84	60S ribosomal protein L24 OS=Rattus norvegicus GN=Rpl24 PE=1 SV=1	SPCC330.14c	158	6e-39	COG2075	Ribosomal protein L24E	K02896	4e-84	310	ecb:100061909	large subunit ribosomal protein L24e	GO:0000184//nuclear-transcribed mRNA catabolic process, nonsense-mediated decay;GO:0006415//translational termination;GO:0006413//translational initiation;GO:0021554//optic nerve development;GO:0000027//ribosomal large subunit assembly;GO:0006414//translational elongation;GO:0060041//retina development in camera-type eye;GO:0010458//exit from mitosis;GO:0019083//viral transcription;GO:0031290//re…	GO:0003735//structural constituent of ribosome;GO:0003723//RNA binding	GO:0022625//cytosolic large ribosomal subunit
Unigene8688_All	319	3972	674.89	3174	553.937	gi|358410544|ref|XP_003581813.1|	157.1	2e-37	PREDICTED: 60S ribosomal protein L38-like [Bos taurus]	gi|151554863|gb|BC148023.1|	505	1e-140	Bos taurus ribosomal protein L38, mRNA (cDNA clone MGC:179449 IMAGE:8658511), complete cds	sp|P63174|RL38_RAT	139	2e-33	60S ribosomal protein L38 OS=Rattus norvegicus GN=Rpl38 PE=1 SV=2	--	--	--	--	--	K02923	2e-34	144	aml:100463695	large subunit ribosomal protein L38e	GO:0001501//skeletal system development;GO:0000184//nuclear-transcribed mRNA catabolic process, nonsense-mediated decay;GO:0006415//translational termination;GO:0006413//translational initiation;GO:0007605//sensory perception of sound;GO:0006414//translational elongation;GO:0001503//ossification;GO:0048318//axial mesoderm development;GO:0034463//90S preribosome assembly;GO:0042474//middle ear mor…	GO:0003735//structural constituent of ribosome;GO:0003723//RNA binding	GO:0022625//cytosolic large ribosomal subunit;GO:0033291//eukaryotic 80S initiation complex
Unigene13465_All	577	7179	674.376	5950	574.097	gi|395508039|ref|XP_003758323.1|	327	3e-88	PREDICTED: ubiquitin-40S ribosomal protein S27a [Sarcophilus harrisii]	gi|73586973|gb|BC102491.1|	1033	0	Bos taurus ribosomal protein S27a, mRNA (cDNA clone MGC:127404 IMAGE:7952323), complete cds	sp|P62979|RS27A_HUMAN	323	2e-88	Ubiquitin-40S ribosomal protein S27a OS=Homo sapiens GN=RPS27A PE=1 SV=2	YLR167w_1	184	9e-47	COG5272	Ubiquitin	K02977	3e-95	347	cfa:474599	small subunit ribosomal protein S27Ae	GO:0048011//neurotrophin TRK receptor signaling pathway;GO:0035419//activation of MAPK activity involved in innate immune response;GO:0051436//negative regulation of ubiquitin-protein ligase activity involved in mitotic cell cycle;GO:0007250//activation of NF-kappaB-inducing kinase activity;GO:0043123//positive regulation of I-kappaB kinase/NF-kappaB cascade;GO:0002479//antigen processing and pre…	GO:0003735//structural constituent of ribosome;GO:0046872//metal ion binding	GO:0005654//nucleoplasm;GO:0005886//plasma membrane;GO:0010008//endosome membrane;GO:0030666//endocytic vesicle membrane;GO:0022627//cytosolic small ribosomal subunit
CL4163.Contig2_All	5247	64990	671.351	181121	1921.77	gi|134085878|ref|NP_001076935.1|	1804.7	0	heterogeneous nuclear ribonucleoprotein U-like protein 1 [Bos taurus] >gi|133777460|gb|AAI14692.1| HNRNPUL1 protein [Bos taurus] >gi|296477834|tpg|DAA19949.1| TPA: heterogeneous nuclear ribonucleoprotein U-like 1 [Bos taurus]	gi|134085877|ref|NM_001083466.1|	5459	0	Bos taurus heterogeneous nuclear ribonucleoprotein U-like 1 (HNRNPUL1), mRNA >gi|133777459|gb|BC114691.1| Bos taurus heterogeneous nuclear ribonucleoprotein U-like 1, mRNA (cDNA clone MGC:138009 IMAGE:8080056), complete cds	sp|Q9BUJ2|HNRL1_HUMAN	1756	0	Heterogeneous nuclear ribonucleoprotein U-like protein 1 OS=Homo sapiens GN=HNRNPUL1 PE=1 SV=2	Rv1078	58.2	2e-07	COG1714	Predicted membrane protein/domain	K15047	0	1804	bta:533197	heterogeneous nuclear ribonucleoprotein U-like protein 1	GO:0009615//response to virus;GO:0006355//regulation of transcription, DNA-dependent;GO:0000398//mRNA splicing, via spliceosome	GO:0003723//RNA binding;GO:0019899//enzyme binding	GO:0030529//ribonucleoprotein complex;GO:0005654//nucleoplasm
Unigene9726_All	1219	14876	661.45	14465	660.631	gi|289656573|gb|ADD14086.1|	134	1e-29	insulin-like growth factor 2 isoform 3 [Cervus nippon]	gi|117935060|ref|NM_174087.3|	1269	0	Bos taurus insulin-like growth factor 2 (somatomedin A) (IGF2), mRNA >gi|117306214|gb|BC126514.1| Bos taurus insulin-like growth factor 2 (somatomedin A), mRNA (cDNA clone MGC:140034 IMAGE:8286687), complete cds	sp|P10764|IGF2_SHEEP	119	2e-26	Insulin-like growth factor II OS=Ovis aries GN=IGF2 PE=1 SV=2	--	--	--	--	--	K13769	4e-25	116	bta:281240	insulin-like growth factor 2	GO:0042104//positive regulation of activated T cell proliferation;GO:2000467//positive regulation of glycogen (starch) synthase activity;GO:0045725//positive regulation of glycogen biosynthetic process;GO:0043410//positive regulation of MAPK cascade;GO:0051781//positive regulation of cell division;GO:0045944//positive regulation of transcription from RNA polymerase II promoter;GO:0050731//positiv…	GO:0043539//protein serine/threonine kinase activator activity;GO:0008083//growth factor activity;GO:0005159//insulin-like growth factor receptor binding;GO:0030546//receptor activator activity;GO:0005158//insulin receptor binding;GO:0005179//hormone activity	GO:0005615//extracellular space
Unigene6135_All	1030	12532	659.474	12956	700.29	gi|80971504|ref|NP_001032223.1|	601.3	2e-170	40S ribosomal protein SA [Sus scrofa] >gi|122069666|sp|Q4GWZ2.3|RSSA_PIG RecName: Full=40S ribosomal protein SA; AltName: Full=37 kDa laminin receptor precursor; Short=37LRP; AltName: Full=37/67 kDa laminin receptor; Short=LRP/LR; AltName: Full=67 kDa laminin receptor; Short=67LR; AltName: Full=Laminin receptor 1; Short=LamR; AltName: Full=Laminin-binding protein precursor p40; Short=LBP/p40 >gi|…	gi|73587276|gb|BC102490.1|	1542	0	Bos taurus ribosomal protein SA, mRNA (cDNA clone MGC:127394 IMAGE:7952265), complete cds	sp|Q4GWZ2|RSSA_PIG	601	9e-172	40S ribosomal protein SA OS=Sus scrofa GN=RPSA PE=1 SV=3	SPBC685.06	314	1e-85	COG0052	Ribosomal protein S2	K02998	3e-171	601	mdo:100022286	small subunit ribosomal protein SAe	GO:0000184//nuclear-transcribed mRNA catabolic process, nonsense-mediated decay;GO:0006415//translational termination;GO:0006413//translational initiation;GO:0000028//ribosomal small subunit assembly;GO:0000447//endonucleolytic cleavage in ITS1 to separate SSU-rRNA from 5.8S rRNA and LSU-rRNA from tricistronic rRNA transcript (SSU-rRNA, 5.8S rRNA, LSU-rRNA);GO:0016337//cell-cell adhesion;GO:00064…	GO:0043236//laminin binding;GO:0043022//ribosome binding;GO:0005055//laminin receptor activity;GO:0003735//structural constituent of ribosome	GO:0005604//basement membrane;GO:0043025//neuronal cell body;GO:0030686//90S preribosome;GO:0005886//plasma membrane;GO:0005634//nucleus;GO:0022627//cytosolic small ribosomal subunit
Unigene5766_All	302	3664	657.602	2976	548.618	--	--	--	--	gi|426218550|ref|XM_004003460.1|	462	1e-127	PREDICTED: Ovis aries collagen, type VI, alpha 1 (COL6A1), mRNA	--	--	--	--	--	--	--	--	--	--	--	--	--	--	-	-	-
Unigene20543_All	523	6277	650.526	10548	1122.83	--	--	--	--	gi|329009596|gb|GU975758.1|	880	0	Bubalus bubalis decorin (DCN) mRNA, partial cds	--	--	--	--	--	--	--	--	--	--	--	--	--	--	-	-	-
Unigene20551_All	1061	12539	640.563	11281	591.938	gi|402878487|ref|XP_003902914.1|	505.8	1e-141	PREDICTED: 60S ribosomal protein L7 isoform 1 [Papio anubis] >gi|402878489|ref|XP_003902915.1| PREDICTED: 60S ribosomal protein L7 isoform 2 [Papio anubis] >gi|402878491|ref|XP_003902916.1| PREDICTED: 60S ribosomal protein L7 isoform 3 [Papio anubis]	gi|426235639|ref|XM_004011739.1|	1681	0	PREDICTED: Ovis aries ribosomal protein L7 (RPL7), mRNA	sp|Q58DT1|RL7_BOVIN	496	4e-140	60S ribosomal protein L7 OS=Bos taurus GN=RPL7 PE=2 SV=1	SPBC18H10.12c	275	1e-73	COG1841	Ribosomal protein L30/L7E	K02937	7e-142	503	cfa:477912	large subunit ribosomal protein L7e	GO:0006413//translational initiation;GO:0019083//viral transcription;GO:0006364//rRNA processing;GO:0042273//ribosomal large subunit biogenesis;GO:0006414//translational elongation;GO:0006415//translational termination;GO:0006614//SRP-dependent cotranslational protein targeting to membrane;GO:0000184//nuclear-transcribed mRNA catabolic process, nonsense-mediated decay	GO:0003729//mRNA binding;GO:0003735//structural constituent of ribosome;GO:0003677//DNA binding;GO:0042803//protein homodimerization activity	GO:0022625//cytosolic large ribosomal subunit
Unigene28020_All	836	9513	616.773	6717	447.315	gi|297271677|ref|XP_001099416.2|	358.2	2e-97	PREDICTED: profilin-1 isoform 1 [Macaca mulatta] >gi|402898402|ref|XP_003912212.1| PREDICTED: profilin-1 [Papio anubis]	gi|73586530|gb|BC102240.1|	1471	0	Bos taurus profilin 1, mRNA (cDNA clone MGC:126985 IMAGE:7898081), complete cds	sp|P02584|PROF1_BOVIN	286	4e-77	Profilin-1 OS=Bos taurus GN=PFN1 PE=1 SV=2	--	--	--	--	--	K05759	4e-98	358	mcc:710753	profilin	GO:0071363//cellular response to growth factor stimulus;GO:0030168//platelet activation;GO:0042989//sequestering of actin monomers;GO:0051054//positive regulation of DNA metabolic process;GO:0001843//neural tube closure;GO:0008219//cell death;GO:0002576//platelet degranulation;GO:0050434//positive regulation of viral transcription;GO:0045944//positive regulation of transcription from RNA polymera…	GO:0005546//phosphatidylinositol-4,5-bisphosphate binding;GO:0005102//receptor binding;GO:0003779//actin binding;GO:0070064//proline-rich region binding;GO:0017048//Rho GTPase binding	GO:0043005//neuron projection;GO:0005737//cytoplasm;GO:0005856//cytoskeleton;GO:0005634//nucleus;GO:0045202//synapse
Unigene36091_All	576	6410	603.184	6475	625.838	gi|432110945|gb|ELK34419.1|	305.8	7e-82	Phosphatidylinositol-4-phosphate 3-kinase C2 domain-containing subunit alpha [Myotis davidii]	gi|426244733|ref|XM_004016123.1|	981	0	PREDICTED: Ovis aries ribosomal protein S13 (RPS13), mRNA	sp|P62278|RS13_RAT	300	1e-81	40S ribosomal protein S13 OS=Rattus norvegicus GN=Rps13 PE=1 SV=2	YDR064w	244	7e-65	COG0184	Ribosomal protein S15P/S13E	K02953	3e-81	300	acs:100562063	small subunit ribosomal protein S13e	GO:0000184//nuclear-transcribed mRNA catabolic process, nonsense-mediated decay;GO:0006415//translational termination;GO:0006413//translational initiation;GO:0006414//translational elongation;GO:0033119//negative regulation of RNA splicing;GO:0019083//viral transcription;GO:0006614//SRP-dependent cotranslational protein targeting to membrane	GO:0005515//protein binding;GO:0003735//structural constituent of ribosome;GO:0003729//mRNA binding	GO:0005730//nucleolus;GO:0022627//cytosolic small ribosomal subunit
Unigene20942_All	3620	38806	581.038	28637	440.416	gi|426217215|ref|XP_004002849.1|	1551.6	0	PREDICTED: amyloid beta A4 protein isoform 2 [Ovis aries]	gi|426217214|ref|XM_004002800.1|	5965	0	PREDICTED: Ovis aries amyloid beta (A4) precursor protein, transcript variant 2 (APP), mRNA	sp|P79307|A4_PIG	1538	0	Amyloid beta A4 protein OS=Sus scrofa GN=APP PE=2 SV=2	YGR189c	67.8	1e-10	COG2273	Beta-glucanase/Beta-glucan synthetase	K04520	0	1539	aml:100466827	amyloid beta (A4) protein	GO:0010466//negative regulation of peptidase activity;GO:0045665//negative regulation of neuron differentiation;GO:0010971//positive regulation of G2/M transition of mitotic cell cycle;GO:0050885//neuromuscular process controlling balance;GO:0035235//ionotropic glutamate receptor signaling pathway;GO:0050803//regulation of synapse structure and activity;GO:0016358//dendrite development;GO:0000085…	GO:0016504//peptidase activator activity;GO:0042803//protein homodimerization activity;GO:0008201//heparin binding;GO:0004867//serine-type endopeptidase inhibitor activity;GO:0033130//acetylcholine receptor binding;GO:0003677//DNA binding;GO:0051425//PTB domain binding;GO:0046914//transition metal ion binding;GO:0070851//growth factor receptor binding	GO:0009986//cell surface;GO:0043198//dendritic shaft;GO:0031594//neuromuscular junction;GO:0005829//cytosol;GO:0035253//ciliary rootlet;GO:0030424//axon;GO:0051233//spindle midzone;GO:0005887//integral to plasma membrane;GO:0048471//perinuclear region of cytoplasm;GO:0005794//Golgi apparatus;GO:0031093//platelet alpha granule lumen;GO:0045177//apical part of cell;GO:0005905//coated pit;GO:0043197…
Unigene35077_All	901	9558	574.985	6953	429.627	gi|335284210|ref|XP_003354541.1|	65.9	2e-117	PREDICTED: heat shock protein beta-1-like isoform 1 [Sus scrofa]	gi|61553384|gb|BT021550.1|	1483	0	Bos taurus heat shock 27kDa protein 1 (HSPB1), mRNA, complete cds	sp|Q3T149|HSPB1_BOVIN	412	5e-115	Heat shock protein beta-1 OS=Bos taurus GN=HSPB1 PE=2 SV=1	--	--	--	--	--	K04455	4e-118	381	ssc:100624812	heat shock 27kDa protein 1	GO:0009615//response to virus;GO:0043066//negative regulation of apoptotic process;GO:0045766//positive regulation of angiogenesis;GO:0042535//positive regulation of tumor necrosis factor biosynthetic process;GO:0043536//positive regulation of blood vessel endothelial cell migration;GO:0038033//positive regulation of endothelial cell chemotaxis by VEGF-activated vascular endothelial growth factor…	GO:0005080//protein kinase C binding;GO:0043130//ubiquitin binding;GO:0008426//protein kinase C inhibitor activity	GO:0005829//cytosol;GO:0009986//cell surface;GO:0005819//spindle;GO:0000502//proteasome complex;GO:0030018//Z disc;GO:0005886//plasma membrane;GO:0005634//nucleus
Unigene24219_All	886	9287	568.141	8201	515.321	gi|301770683|ref|XP_002920761.1|	531.6	2e-149	PREDICTED: 60S ribosomal protein L7a-like [Ailuropoda melanoleuca]	gi|402743855|ref|NM_001040520.2|	1431	0	Bos taurus ribosomal protein L7a (RPL7A), mRNA	sp|Q2TBQ5|RL7A_BOVIN	527	1e-149	60S ribosomal protein L7a OS=Bos taurus GN=RPL7A PE=2 SV=3	SPBC29A3.04	295	7e-80	COG1358	Ribosomal protein HS6-type (S12/L30/L7a)	K02936	3e-150	531	aml:100482602	large subunit ribosomal protein L7Ae	GO:0000184//nuclear-transcribed mRNA catabolic process, nonsense-mediated decay;GO:0006415//translational termination;GO:0006413//translational initiation;GO:0006414//translational elongation;GO:0042273//ribosomal large subunit biogenesis;GO:0019083//viral transcription;GO:0006614//SRP-dependent cotranslational protein targeting to membrane;GO:0006364//rRNA processing	GO:0003677//DNA binding;GO:0003735//structural constituent of ribosome;GO:0042803//protein homodimerization activity;GO:0003729//mRNA binding	GO:0016020//membrane;GO:0022625//cytosolic large ribosomal subunit;GO:0042788//polysomal ribosome
Unigene14632_All	440	4589	565.301	2898	366.682	gi|167583524|ref|NP_001107985.1|	141	1e-32	adipose most abundant gene transcript 2 protein [Bos taurus] >gi|84201633|gb|AAI11684.1| Chromosome 10 open reading frame 116 ortholog [Bos taurus] >gi|296472046|tpg|DAA14161.1| TPA: chromosome 10 open reading frame 116 ortholog [Bos taurus]	gi|402744818|ref|NM_001114513.2|	632	1e-178	Bos taurus chromosome 28 open reading frame, human C10orf116 (C28H10orf116), mRNA	sp|Q15847|APM2_HUMAN	134	9e-32	Adipose most abundant gene transcript 2 protein OS=Homo sapiens GN=APM2 PE=1 SV=1	--	--	--	--	--	--	--	--	--	--	GO:0071478//cellular response to radiation;GO:0045600//positive regulation of fat cell differentiation;GO:0045944//positive regulation of transcription from RNA polymerase II promoter;GO:0072719//cellular response to cisplatin;GO:2001023//regulation of response to drug	-	GO:0005634//nucleus
Unigene31850_All	1307	13582	563.252	8277	352.567	gi|440913599|gb|ELR63033.1|	734.9	0	Secreted frizzled-related protein 4, partial [Bos grunniens mutus]	gi|115495120|ref|NM_001075764.1|	2212	0	Bos taurus secreted frizzled-related protein 4 (SFRP4), mRNA >gi|109659360|gb|BC118245.1| Bos taurus secreted frizzled-related protein 4, mRNA (cDNA clone MGC:139918 IMAGE:8284792), complete cds	sp|Q6FHJ7|SFRP4_HUMAN	694	0	Secreted frizzled-related protein 4 OS=Homo sapiens GN=SFRP4 PE=1 SV=2	--	--	--	--	--	K02185	0	710	bta:518004	secreted frizzled-related protein 4	GO:0010628//positive regulation of gene expression;GO:0090263//positive regulation of canonical Wnt receptor signaling pathway;GO:0045606//positive regulation of epidermal cell differentiation;GO:0090090//negative regulation of canonical Wnt receptor signaling pathway;GO:0007409//axonogenesis;GO:0001944//vasculature development;GO:0046329//negative regulation of JNK cascade;GO:0008406//gonad deve…	GO:0030165//PDZ domain binding;GO:0042813//Wnt-activated receptor activity;GO:0017147//Wnt-protein binding	GO:0005615//extracellular space;GO:0032589//neuron projection membrane;GO:0005737//cytoplasm;GO:0009986//cell surface;GO:0005634//nucleus
Unigene10097_All	1303	13314	553.832	11699	499.86	gi|470649500|ref|XP_004328269.1|	818.1	0	PREDICTED: 60S ribosomal protein L3-like isoform 1 [Tursiops truncatus]	gi|426225795|ref|XM_004006999.1|	2266	0	PREDICTED: Ovis aries ribosomal protein L3 (RPL3), mRNA	sp|P39872|RL3_BOVIN	816	0	60S ribosomal protein L3 OS=Bos taurus GN=RPL3 PE=2 SV=2	SPAPB8E5.06c	560	2e-159	COG0087	Ribosomal protein L3	K02925	0	816	bta:282688	large subunit ribosomal protein L3e	GO:0006413//translational initiation;GO:0019083//viral transcription;GO:0006414//translational elongation;GO:0006415//translational termination;GO:0006614//SRP-dependent cotranslational protein targeting to membrane;GO:0000184//nuclear-transcribed mRNA catabolic process, nonsense-mediated decay	GO:0003723//RNA binding;GO:0003735//structural constituent of ribosome	GO:0005730//nucleolus;GO:0022625//cytosolic large ribosomal subunit
Unigene28195_All	1266	12893	551.994	8957	393.888	gi|332858371|ref|XP_003316973.1|	367.5	8e-100	PREDICTED: myosin regulatory light polypeptide 9 [Pan troglodytes] >gi|397523854|ref|XP_003831932.1| PREDICTED: myosin regulatory light polypeptide 9 isoform 2 [Pan paniscus] >gi|426391569|ref|XP_004062143.1| PREDICTED: myosin regulatory light polypeptide 9 [Gorilla gorilla gorilla]	gi|115497715|ref|NM_001075234.1|	1729	0	Bos taurus myosin, light chain 9, regulatory (MYL9), mRNA >gi|94534884|gb|BC116019.1| Bos taurus myosin, light chain 9, regulatory, mRNA (cDNA clone MGC:138944 IMAGE:8092364), complete cds	sp|P02612|MLRM_CHICK	353	6e-97	Myosin regulatory light chain 2, smooth muscle major isoform OS=Gallus gallus PE=1 SV=2	SPAC3A12.14	114	3e-25	COG5126	Ca2+-binding protein (EF-Hand superfamily)	K12755	1e-112	407	ssc:100157760	myosin regulatory light chain 9	GO:0007411//axon guidance;GO:0008360//regulation of cell shape;GO:0072661//protein targeting to plasma membrane;GO:0006937//regulation of muscle contraction	GO:0008307//structural constituent of muscle;GO:0005509//calcium ion binding;GO:0035254//glutamate receptor binding	GO:0005829//cytosol;GO:0030018//Z disc;GO:0005859//muscle myosin complex;GO:0001725//stress fiber
Unigene35712_All	369	3755	551.567	2789	420.791	--	--	--	--	gi|426227620|ref|XM_004007867.1|	607	1e-170	PREDICTED: Ovis aries secreted frizzled-related protein 4 (SFRP4), mRNA	--	--	--	--	--	--	--	--	--	--	--	--	--	--	-	-	-
Unigene25611_All	2892	29218	547.604	16435	316.385	gi|426232015|ref|XP_004010031.1|	1268.5	0	PREDICTED: SPARC-like protein 1 [Ovis aries]	gi|426232014|ref|XM_004009982.1|	4615	0	PREDICTED: Ovis aries SPARC-like 1 (hevin) (SPARCL1), mRNA	sp|Q14515|SPRL1_HUMAN	976	0	SPARC-like protein 1 OS=Homo sapiens GN=SPARCL1 PE=1 SV=2	YLR106c	75.9	4e-13	COG5271	AAA ATPase containing von Willebrand factor type A (vWA) domain	K09880	9e-17	90.1	aag:AaeL_AAEL000109	enolase-phosphatase E1 [EC:3.1.3.77]	GO:0007165//signal transduction	GO:0005509//calcium ion binding	GO:0005615//extracellular space;GO:0005578//proteinaceous extracellular matrix
Unigene25193_All	601	6018	542.74	4953	458.816	gi|395537564|ref|XP_003770768.1|	345.5	9e-94	PREDICTED: 40S ribosomal protein S10-like, partial [Sarcophilus harrisii]	gi|402745337|ref|NM_001034716.2|	1017	0	Bos taurus ribosomal protein S10 (RPS10), mRNA	sp|P46783|RS10_HUMAN	344	7e-95	40S ribosomal protein S10 OS=Homo sapiens GN=RPS10 PE=1 SV=1	SPAC31G5.17c	147	1e-35	COG5045	Ribosomal protein S10E	K02947	2e-94	344	bta:540965	small subunit ribosomal protein S10e	GO:0000184//nuclear-transcribed mRNA catabolic process, nonsense-mediated decay;GO:0006415//translational termination;GO:0006413//translational initiation;GO:0000028//ribosomal small subunit assembly;GO:0006414//translational elongation;GO:0019083//viral transcription;GO:0006614//SRP-dependent cotranslational protein targeting to membrane	GO:0005515//protein binding;GO:0003735//structural constituent of ribosome	GO:0005730//nucleolus;GO:0022627//cytosolic small ribosomal subunit
Unigene35137_All	1080	10797	541.868	13481	694.933	--	--	--	--	gi|359070802|ref|XR_139433.1|	1221	0	PREDICTED: Bos taurus collagen alpha-1(V) chain-like (LOC100337023), miscRNA	--	--	--	--	--	--	--	--	--	--	--	--	--	--	-	-	-
Unigene18879_All	3202	32005	541.765	28678	498.623	gi|115497900|ref|NP_001068589.1|	1723.8	0	elongation factor 2 [Bos taurus] >gi|88909609|sp|Q3SYU2.3|EF2_BOVIN RecName: Full=Elongation factor 2; Short=EF-2 >gi|74353984|gb|AAI03386.1| Eukaryotic translation elongation factor 2 [Bos taurus] >gi|296485723|tpg|DAA27838.1| TPA: eukaryotic translation elongation factor 2 [Bos taurus]	gi|115497899|ref|NM_001075121.1|	5592	0	Bos taurus eukaryotic translation elongation factor 2 (EEF2), mRNA >gi|74353983|gb|BC103385.1| Bos taurus eukaryotic translation elongation factor 2, mRNA (cDNA clone MGC:127305 IMAGE:7949634), complete cds	sp|Q3SYU2|EF2_BOVIN	1723	0	Elongation factor 2 OS=Bos taurus GN=EEF2 PE=2 SV=3	YOR133w	1147	0	COG0480	Translation elongation factors (GTPases)	K03234	0	1723	bta:281138	elongation factor 2	GO:0006414//translational elongation;GO:0006184//GTP catabolic process	GO:0003746//translation elongation factor activity;GO:0003924//GTPase activity;GO:0005525//GTP binding	GO:0005829//cytosol;GO:0005844//polysome
Unigene13540_All	653	6526	541.687	4486	382.464	gi|440900671|gb|ELR51750.1|	311.6	1e-83	ATP synthase lipid-binding protein, mitochondrial, partial [Bos grunniens mutus]	gi|84202592|gb|BC111613.1|	1100	0	Bos taurus ATP synthase, H+ transporting, mitochondrial F0 complex, subunit C2 (subunit 9), mRNA (cDNA clone MGC:137050 IMAGE:8021543), complete cds	sp|Q06056|AT5G2_SHEEP	269	4e-72	ATP synthase lipid-binding protein, mitochondrial OS=Ovis aries GN=ATP5G2 PE=2 SV=1	Q0130	94	2e-19	COG0636	F0F1-type ATP synthase, subunit c/Archaeal/vacuolar-type H+-ATPase, subunit K	K02128	2e-78	292	ssc:100037988	F-type H+-transporting ATPase subunit c [EC:3.6.3.14]	GO:0045471//response to ethanol;GO:0015986//ATP synthesis coupled proton transport;GO:0015991//ATP hydrolysis coupled proton transport	GO:0015078//hydrogen ion transmembrane transporter activity;GO:0008289//lipid binding	GO:0005753//mitochondrial proton-transporting ATP synthase complex;GO:0016021//integral to membrane;GO:0045263//proton-transporting ATP synthase complex, coupling factor F(o)
Unigene28075_All	781	7777	539.729	6436	458.785	gi|440896544|gb|ELR48443.1|	298.1	2e-79	Cellular retinoic acid-binding protein 1, partial [Bos grunniens mutus]	gi|86438559|gb|BC112728.1|	1413	0	Bos taurus cellular retinoic acid binding protein 1, mRNA (cDNA clone MGC:137596 IMAGE:8163183), complete cds	sp|P62966|RABP1_RAT	283	2e-76	Cellular retinoic acid-binding protein 1 OS=Rattus norvegicus GN=Crabp1 PE=1 SV=3	--	--	--	--	--	K08754	5e-22	105	acs:100555334	fatty acid-binding protein 5, epidermal	GO:0007275//multicellular organismal development;GO:0006810//transport;GO:0007165//signal transduction	GO:0019841//retinol binding;GO:0016918//retinal binding;GO:0001972//retinoic acid binding;GO:0005215//transporter activity	GO:0005829//cytosol
Unigene9657_All	1113	10927	532.133	8063	403.316	gi|345785728|ref|XP_533674.3|	326.2	1e-87	PREDICTED: 40S ribosomal protein S16 [Canis lupus familiaris]	gi|402766647|ref|NM_001033624.2|	932	0	Bos taurus ribosomal protein S16 (RPS16), mRNA	sp|P62250|RS16_RAT	291	2e-78	40S ribosomal protein S16 OS=Rattus norvegicus GN=Rps16 PE=1 SV=2	SPBC18H10.14	206	8e-53	COG0103	Ribosomal protein S9	K02960	8e-78	291	ssc:100623279	small subunit ribosomal protein S16e	GO:0006413//translational initiation;GO:0019083//viral transcription;GO:0006364//rRNA processing;GO:0006414//translational elongation;GO:0042274//ribosomal small subunit biogenesis;GO:0006415//translational termination;GO:0006614//SRP-dependent cotranslational protein targeting to membrane;GO:0000184//nuclear-transcribed mRNA catabolic process, nonsense-mediated decay	GO:0003723//RNA binding;GO:0003735//structural constituent of ribosome	GO:0022627//cytosolic small ribosomal subunit
Unigene9928_All	736	7093	522.356	6784	513.159	gi|431917236|gb|ELK16780.1|	393.7	4e-108	tRNA-splicing endonuclease subunit Sen34 [Pteropus alecto]	gi|151554778|gb|BC148016.1|	1267	0	Bos taurus ribosomal protein S9, mRNA (cDNA clone MGC:179248 IMAGE:7946025), complete cds	sp|P29314|RS9_RAT	387	2e-107	40S ribosomal protein S9 OS=Rattus norvegicus GN=Rps9 PE=1 SV=4	SPAC24H6.07	291	1e-78	COG0522	Ribosomal protein S4 and related proteins	K02997	6e-107	387	ecb:100052952	small subunit ribosomal protein S9e	GO:0000184//nuclear-transcribed mRNA catabolic process, nonsense-mediated decay;GO:0006415//translational termination;GO:0006413//translational initiation;GO:0006414//translational elongation;GO:0008284//positive regulation of cell proliferation;GO:0006417//regulation of translation;GO:0019083//viral transcription;GO:0006614//SRP-dependent cotranslational protein targeting to membrane	GO:0005515//protein binding;GO:0045182//translation regulator activity;GO:0003735//structural constituent of ribosome;GO:0019843//rRNA binding	GO:0005730//nucleolus;GO:0022627//cytosolic small ribosomal subunit
CL4243.Contig1_All	283	2720	520.951	2901	570.697	gi|471407667|ref|XP_004385420.1|	185.7	5e-46	PREDICTED: 60S ribosomal protein L23a [Trichechus manatus latirostris]	gi|297471004|ref|XR_083581.1|	537	1e-150	PREDICTED: Bos taurus 60S ribosomal protein L23a-like (LOC100299317), miscRNA	sp|P62752|RL23A_RAT	185	2e-47	60S ribosomal protein L23a OS=Rattus norvegicus GN=Rpl23a PE=2 SV=1	YOL127w	130	8e-31	COG0089	Ribosomal protein L23	K02893	6e-47	185	acs:100564362	large subunit ribosomal protein L23Ae	GO:0006413//translational initiation;GO:0019083//viral transcription;GO:0006414//translational elongation;GO:0006415//translational termination;GO:0008283//cell proliferation;GO:0006614//SRP-dependent cotranslational protein targeting to membrane;GO:0000184//nuclear-transcribed mRNA catabolic process, nonsense-mediated decay	GO:0019843//rRNA binding;GO:0003735//structural constituent of ribosome;GO:0005515//protein binding;GO:0000166//nucleotide binding	GO:0031932//TORC2 complex;GO:0022625//cytosolic large ribosomal subunit;GO:0005634//nucleus
CL4087.Contig2_All	416	3887	506.449	3401	455.153	gi|426222763|ref|XP_004005553.1|	244.6	1e-63	PREDICTED: 60S ribosomal protein L34-like, partial [Ovis aries]	gi|426235034|ref|XM_004011447.1|	698	0	PREDICTED: Ovis aries 60S ribosomal protein L34-like (LOC101113502), mRNA	sp|P49207|RL34_HUMAN	232	2e-61	60S ribosomal protein L34 OS=Homo sapiens GN=RPL34 PE=1 SV=3	SPAC23A1.08c	122	1e-28	COG2174	Ribosomal protein L34E	K02915	6e-61	232	ecb:100072913	large subunit ribosomal protein L34e	GO:0006413//translational initiation;GO:0019083//viral transcription;GO:0006414//translational elongation;GO:0006415//translational termination;GO:0006614//SRP-dependent cotranslational protein targeting to membrane;GO:0000184//nuclear-transcribed mRNA catabolic process, nonsense-mediated decay	GO:0003723//RNA binding;GO:0003735//structural constituent of ribosome	GO:0005739//mitochondrion;GO:0022625//cytosolic large ribosomal subunit
CL1047.Contig2_All	1901	17656	503.413	13989	409.684	gi|397511428|ref|XP_003826076.1|	207.6	1e-51	PREDICTED: tubulin alpha-1C chain-like [Pan paniscus]	gi|262073061|ref|NM_001166505.1|	2771	0	Bos taurus tubulin, alpha 1a (TUBA1A), mRNA	sp|Q6P9V9|TBA1B_RAT	925	0	Tubulin alpha-1B chain OS=Rattus norvegicus GN=Tuba1b PE=1 SV=1	SPBC16A3.15c	736	0	COG5023	Tubulin	K07374	0	925	xtr:100038108	tubulin alpha	GO:0000226//microtubule cytoskeleton organization;GO:0071353//cellular response to interleukin-4;GO:0030705//cytoskeleton-dependent intracellular transport;GO:0051301//cell division;GO:0006184//GTP catabolic process;GO:0051258//protein polymerization;GO:0051084//'de novo' posttranslational protein folding;GO:0000086//G2/M transition of mitotic cell cycle	GO:0005525//GTP binding;GO:0046982//protein heterodimerization activity;GO:0019904//protein domain specific binding;GO:0003924//GTPase activity;GO:0005200//structural constituent of cytoskeleton	GO:0005881//cytoplasmic microtubule;GO:0005829//cytosol;GO:0030496//midbody
Unigene13836_All	1712	15774	499.404	16338	531.3	gi|410948425|ref|XP_003980940.1|	254.2	1e-65	PREDICTED: c-X-C motif chemokine 14 [Felis catus]	gi|402692024|ref|NM_001034410.2|	2621	0	Bos taurus chemokine (C-X-C motif) ligand 14 (CXCL14), mRNA	sp|Q9WUQ5|CXL14_MOUSE	205	3e-52	C-X-C motif chemokine 14 OS=Mus musculus GN=Cxcl14 PE=2 SV=2	--	--	--	--	--	K10033	2e-60	234	ecb:100072697	C-X-C motif chemokine 14	GO:0006935//chemotaxis;GO:0048839//inner ear development;GO:0007267//cell-cell signaling;GO:0007165//signal transduction;GO:0006955//immune response	GO:0008009//chemokine activity	GO:0005615//extracellular space;GO:0005794//Golgi apparatus
Unigene2759_All	1483	13432	490.923	13279	498.504	gi|187936985|ref|NP_001120753.1|	479.6	1e-133	CD81 antigen [Ovis aries] >gi|186886442|gb|ACC93597.1| CD81 antigen [Ovis aries]	gi|78042547|ref|NM_001035099.1|	2224	0	Bos taurus CD81 molecule (CD81), mRNA >gi|73586977|gb|BC102513.1| Bos taurus CD81 molecule, mRNA (cDNA clone MGC:127931 IMAGE:7954992), complete cds	sp|Q3ZCD0|CD81_BOVIN	476	6e-134	CD81 antigen OS=Bos taurus GN=CD81 PE=2 SV=1	--	--	--	--	--	K06508	2e-133	476	bta:511435	CD81 antigen	GO:0030307//positive regulation of cell growth;GO:0043128//positive regulation of 1-phosphatidylinositol 4-kinase activity;GO:0009611//response to wounding;GO:0046718//viral entry into host cell;GO:0046813//virion attachment, binding of host cell surface receptor;GO:0050776//regulation of immune response;GO:0008104//protein localization;GO:0050731//positive regulation of peptidyl-tyrosine phospho…	GO:0005515//protein binding	GO:0001772//immunological synapse;GO:0005887//integral to plasma membrane;GO:0016324//apical plasma membrane
Unigene998_All	1348	12204	490.712	11357	469.049	gi|75832056|ref|NP_776667.2|	503.1	1e-140	apolipoprotein A-I preproprotein [Bos taurus] >gi|113988|sp|P15497.3|APOA1_BOVIN RecName: Full=Apolipoprotein A-I; Short=Apo-AI; Short=ApoA-I; AltName: Full=Apolipoprotein A1; Contains: RecName: Full=Truncated apolipoprotein A-I; Flags: Precursor >gi|74268269|gb|AAI02942.1| Apolipoprotein A-I [Bos taurus] >gi|146186566|gb|AAI40620.1| APOA1 protein [Bos taurus] >gi|296480244|tpg|DAA22359.1| TPA: a…	gi|426244576|ref|XR_173334.1|	1976	0	PREDICTED: Ovis aries apolipoprotein A-I-like (LOC101117785), misc_RNA	sp|P15497|APOA1_BOVIN	503	5e-142	Apolipoprotein A-I OS=Bos taurus GN=APOA1 PE=1 SV=3	Cgl1939	67	7e-11	COG0532	Translation initiation factor 2 (IF-2; GTPase)	K08757	2e-141	503	bta:281631	apolipoprotein A-I	GO:0070508//cholesterol import;GO:0014012//peripheral nervous system axon regeneration;GO:0050728//negative regulation of inflammatory response;GO:0001935//endothelial cell proliferation;GO:0051347//positive regulation of transferase activity;GO:0033344//cholesterol efflux;GO:0001932//regulation of protein phosphorylation;GO:0034115//negative regulation of heterotypic cell-cell adhesion;GO:000758…	GO:0005543//phospholipid binding;GO:0005548//phospholipid transporter activity;GO:0001540//beta-amyloid binding;GO:0060228//phosphatidylcholine-sterol O-acyltransferase activator activity;GO:0015485//cholesterol binding;GO:0055102//lipase inhibitor activity;GO:0034191//apolipoprotein A-I receptor binding;GO:0042802//identical protein binding;GO:0008035//high-density lipoprotein particle binding;G…	GO:0030139//endocytic vesicle;GO:0005788//endoplasmic reticulum lumen;GO:0005886//plasma membrane;GO:0030141//secretory granule;GO:0034361//very-low-density lipoprotein particle;GO:0005634//nucleus;GO:0034366//spherical high-density lipoprotein particle
Unigene31437_All	921	8315	489.347	7346	444.054	gi|74267768|gb|AAI02866.1|	71.6	6e-11	RPL13 protein [Bos taurus]	gi|74267767|gb|BC102865.1|	1536	0	Bos taurus ribosomal protein L13, mRNA (cDNA clone MGC:127884 IMAGE:7961743), complete cds	sp|Q56JZ1|RL13_BOVIN	419	4e-117	60S ribosomal protein L13 OS=Bos taurus GN=RPL13 PE=2 SV=3	SPAC664.05	211	1e-54	COG4352	Ribosomal protein L13E	K02873	2e-116	419	bta:508221	large subunit ribosomal protein L13e	GO:0006413//translational initiation;GO:0019083//viral transcription;GO:0006414//translational elongation;GO:0006415//translational termination;GO:0006614//SRP-dependent cotranslational protein targeting to membrane;GO:0000184//nuclear-transcribed mRNA catabolic process, nonsense-mediated decay	GO:0003723//RNA binding;GO:0003735//structural constituent of ribosome;GO:0005515//protein binding	GO:0022625//cytosolic large ribosomal subunit
Unigene24473_All	2267	20376	487.171	21819	535.831	gi|426251878|ref|XP_004019648.1|	122.9	7e-26	PREDICTED: LOW QUALITY PROTEIN: neuroblast differentiation-associated protein AHNAK [Ovis aries]	gi|426251877|ref|XM_004019599.1|	3761	0	PREDICTED: Ovis aries AHNAK nucleoprotein (AHNAK), mRNA	sp|Q09666|AHNK_HUMAN	811	0	Neuroblast differentiation-associated protein AHNAK OS=Homo sapiens GN=AHNAK PE=1 SV=2	--	--	--	--	--	K06237	6e-11	70.5	ecb:100054545	collagen, type IV, alpha	GO:0007399//nervous system development	GO:0003676//nucleic acid binding;GO:0005515//protein binding	GO:0005634//nucleus
CL2115.Contig10_All	692	6190	484.841	5847	470.404	gi|426251878|ref|XP_004019648.1|	58.9	2e-07	PREDICTED: LOW QUALITY PROTEIN: neuroblast differentiation-associated protein AHNAK [Ovis aries]	gi|426251877|ref|XM_004019599.1|	930	0	PREDICTED: Ovis aries AHNAK nucleoprotein (AHNAK), mRNA	sp|Q09666|AHNK_HUMAN	418	5e-117	Neuroblast differentiation-associated protein AHNAK OS=Homo sapiens GN=AHNAK PE=1 SV=2	--	--	--	--	--	--	--	--	--	--	-	GO:0003676//nucleic acid binding	-
Unigene19025_All	3293	29310	482.435	28068	474.531	gi|359062908|ref|XP_003585765.1|	592.8	4e-167	PREDICTED: collagen alpha-2(V) chain [Bos taurus]	gi|426220720|ref|XM_004004513.1|	4837	0	PREDICTED: Ovis aries collagen, type V, alpha 2 (COL5A2), mRNA	sp|P05997|CO5A2_HUMAN	580	5e-165	Collagen alpha-2(V) chain OS=Homo sapiens GN=COL5A2 PE=1 SV=3	--	--	--	--	--	K06236	5e-168	592	bta:538590	collagen, type I/II/III/V/XI, alpha	GO:0007411//axon guidance;GO:0048592//eye morphogenesis;GO:0001501//skeletal system development;GO:0043588//skin development;GO:0030199//collagen fibril organization;GO:0071230//cellular response to amino acid stimulus	GO:0046872//metal ion binding;GO:0046332//SMAD binding;GO:0005201//extracellular matrix structural constituent	GO:0005588//collagen type V;GO:0005788//endoplasmic reticulum lumen
Unigene9959_All	759	6749	481.961	5415	397.192	gi|441596269|ref|XP_004087303.1|	441	2e-122	PREDICTED: 40S ribosomal protein S5-like [Nomascus leucogenys]	gi|426243335|ref|XM_004015465.1|	1191	0	PREDICTED: Ovis aries ribosomal protein S5 (RPS5), mRNA	sp|P46782|RS5_HUMAN	405	4e-113	40S ribosomal protein S5 OS=Homo sapiens GN=RPS5 PE=1 SV=4	YJR123w	273	3e-73	COG0049	Ribosomal protein S7	K02989	1e-112	405	ecb:100064459	small subunit ribosomal protein S5e	GO:0000184//nuclear-transcribed mRNA catabolic process, nonsense-mediated decay;GO:0006415//translational termination;GO:0006413//translational initiation;GO:0006450//regulation of translational fidelity;GO:0019083//viral transcription;GO:0006614//SRP-dependent cotranslational protein targeting to membrane	GO:0003735//structural constituent of ribosome;GO:0003729//mRNA binding	GO:0022627//cytosolic small ribosomal subunit
Unigene477_All	2834	24869	475.634	26180	514.297	gi|160332313|sp|P13605.2|FMOD_BOVIN	770	0	RecName: Full=Fibromodulin; Short=FM; AltName: Full=Collagen-binding 59 kDa protein; AltName: Full=Keratan sulfate proteoglycan fibromodulin; Short=KSPG fibromodulin; Flags: Precursor >gi|74356334|gb|AAI04616.1| Fibromodulin [Bos taurus] >gi|152941242|gb|ABS45058.1| fibromodulin precursor [Bos taurus] >gi|296479363|tpg|DAA21478.1| TPA: fibromodulin [Bos taurus] >gi|440909214|gb|ELR59146.1| Fibrom…	gi|152941241|gb|BT030742.1|	4431	0	Bos taurus fibromodulin (FMOD), mRNA, complete cds	sp|P13605|FMOD_BOVIN	769	0	Fibromodulin OS=Bos taurus GN=FMOD PE=1 SV=2	alr0124_1	94	1e-18	COG4886	Leucine-rich repeat (LRR) protein	K08121	0	757	bta:281168	fibromodulin	GO:0042060//wound healing;GO:0042476//odontogenesis	-	GO:0005615//extracellular space;GO:0005578//proteinaceous extracellular matrix;GO:0005622//intracellular
Unigene25309_All	410	3574	472.482	3568	484.491	gi|440900040|gb|ELR51256.1|	53.9	2e-06	Collagen alpha-1(XII) chain, partial [Bos grunniens mutus]	gi|426234348|ref|XM_004011109.1|	686	0	PREDICTED: Ovis aries collagen, type XII, alpha 1 (COL12A1), mRNA	sp|Q99715|COCA1_HUMAN	265	3e-71	Collagen alpha-1(XII) chain OS=Homo sapiens GN=COL12A1 PE=1 SV=2	--	--	--	--	--	K08132	2e-75	280	bta:359712	collagen, type XII, alpha	-	-	-
Unigene21630_All	546	4743	470.842	4173	425.5	gi|444730664|gb|ELW71038.1|	334.3	1e-90	40S ribosomal protein S19 [Tupaia chinensis]	gi|426242973|ref|XM_004015294.1|	957	0	PREDICTED: Ovis aries ribosomal protein S19 (RPS19), mRNA	sp|Q5R8M9|RS19_PONAB	292	2e-79	40S ribosomal protein S19 OS=Pongo abelii GN=RPS19 PE=2 SV=3	SPBC649.02	168	6e-42	COG2238	Ribosomal protein S19E (S16A)	K02966	1e-92	338	cfa:476450	small subunit ribosomal protein S19e	GO:0000184//nuclear-transcribed mRNA catabolic process, nonsense-mediated decay;GO:0006415//translational termination;GO:0006413//translational initiation;GO:0000028//ribosomal small subunit assembly;GO:0051272//positive regulation of cellular component movement;GO:0006414//translational elongation;GO:0030490//maturation of SSU-rRNA;GO:0030218//erythrocyte differentiation;GO:0009991//response to …	GO:0003735//structural constituent of ribosome;GO:0031369//translation initiation factor binding;GO:0017134//fibroblast growth factor binding	GO:0005730//nucleolus;GO:0022627//cytosolic small ribosomal subunit
Unigene15408_All	2003	17369	470.011	19149	532.242	gi|297283683|ref|XP_002802475.1|	171.4	1e-40	PREDICTED: hypothetical protein LOC100427711 [Macaca mulatta] >gi|90086259|dbj|BAE91682.1| unnamed protein product [Macaca fascicularis]	gi|358418929|ref|XM_614640.6|	2589	0	PREDICTED: Bos taurus trinucleotide repeat containing 6A, transcript variant 1 (TNRC6A), mRNA	--	--	--	--	--	--	--	--	--	--	--	--	--	--	-	-	-
Unigene21498_All	578	4935	462.779	4339	417.933	gi|148697042|gb|EDL28989.1|	116.7	6e-25	mCG146274 [Mus musculus]	gi|157428033|ref|NM_001105455.1|	387	1e-104	Bos taurus ribosomal protein L39 (RPL39), mRNA >gi|74354206|gb|BC102562.1| Bos taurus ribosomal protein L39, mRNA (cDNA clone MGC:127980 IMAGE:7963246), complete cds	sp|P62893|RL39_RAT	110	2e-24	60S ribosomal protein L39 OS=Rattus norvegicus GN=Rpl39 PE=1 SV=2	SPCC663.04	82.4	5e-16	COG2167	Ribosomal protein L39E	K02924	4e-24	111	mcc:100423472	large subunit ribosomal protein L39e	GO:0006413//translational initiation;GO:0019083//viral transcription;GO:0006414//translational elongation;GO:0006415//translational termination;GO:0006614//SRP-dependent cotranslational protein targeting to membrane;GO:0000184//nuclear-transcribed mRNA catabolic process, nonsense-mediated decay	GO:0003723//RNA binding;GO:0003735//structural constituent of ribosome	GO:0022625//cytosolic large ribosomal subunit
Unigene6851_All	323	2693	451.906	2245	386.953	gi|45268967|gb|AAS55896.1|	151.8	9e-36	40S ribosomal protein S28, partial [Sus scrofa]	gi|402743940|ref|NM_001025316.2|	569	1e-159	Bos taurus ribosomal protein S28 (RPS28), mRNA	sp|P62859|RS28_RAT	135	2e-32	40S ribosomal protein S28 OS=Rattus norvegicus GN=Rps28 PE=1 SV=1	SPCC285.15c	109	1e-24	COG2053	Ribosomal protein S28E/S33	K02979	7e-32	135	ecb:100060851	small subunit ribosomal protein S28e	GO:0000184//nuclear-transcribed mRNA catabolic process, nonsense-mediated decay;GO:0006415//translational termination;GO:0006413//translational initiation;GO:0006414//translational elongation;GO:0019083//viral transcription;GO:0042274//ribosomal small subunit biogenesis;GO:0006614//SRP-dependent cotranslational protein targeting to membrane;GO:0006364//rRNA processing;GO:0006407//rRNA export from…	GO:0016787//hydrolase activity;GO:0003735//structural constituent of ribosome;GO:0003723//RNA binding	GO:0022627//cytosolic small ribosomal subunit
Unigene33186_All	1451	12072	450.948	10828	415.456	gi|308468215|ref|XP_003096351.1|	57.4	2e-06	CRE-PQN-75 protein [Caenorhabditis remanei] >gi|308243266|gb|EFO87218.1| CRE-PQN-75 protein [Caenorhabditis remanei]	gi|117935060|ref|NM_174087.3|	2214	0	Bos taurus insulin-like growth factor 2 (somatomedin A) (IGF2), mRNA >gi|117306214|gb|BC126514.1| Bos taurus insulin-like growth factor 2 (somatomedin A), mRNA (cDNA clone MGC:140034 IMAGE:8286687), complete cds	sp|P02457|CO1A1_CHICK	67	1e-10	Collagen alpha-1(I) chain OS=Gallus gallus GN=COL1A1 PE=1 SV=3	RSc2303	54.7	4e-07	COG4796	Type II secretory pathway, component HofQ	K06237	3e-10	67.4	bmy:Bm1_16850	collagen, type IV, alpha	-	-	-
CL4243.Contig2_All	307	2533	447.21	2703	490.176	gi|345327764|ref|XP_001512932.2|	196.1	4e-49	PREDICTED: 60S ribosomal protein L23a-like [Ornithorhynchus anatinus]	gi|297471004|ref|XR_083581.1|	533	1e-148	PREDICTED: Bos taurus 60S ribosomal protein L23a-like (LOC100299317), miscRNA	sp|P62752|RL23A_RAT	190	5e-49	60S ribosomal protein L23a OS=Rattus norvegicus GN=Rpl23a PE=2 SV=1	YOL127w	130	5e-31	COG0089	Ribosomal protein L23	K02893	5e-50	196	oaa:100082245	large subunit ribosomal protein L23Ae	GO:0006413//translational initiation;GO:0019083//viral transcription;GO:0006414//translational elongation;GO:0006415//translational termination;GO:0008283//cell proliferation;GO:0006614//SRP-dependent cotranslational protein targeting to membrane;GO:0000184//nuclear-transcribed mRNA catabolic process, nonsense-mediated decay	GO:0019843//rRNA binding;GO:0003735//structural constituent of ribosome;GO:0005515//protein binding;GO:0000166//nucleotide binding	GO:0031932//TORC2 complex;GO:0022625//cytosolic large ribosomal subunit;GO:0005634//nucleus
Unigene4455_All	728	5982	445.379	5925	453.108	gi|402877376|ref|XP_003902405.1|	129	2e-28	PREDICTED: uncharacterized protein LOC101008984 [Papio anubis]	gi|73853779|ref|NM_001025349.2|	601	1e-168	Bos taurus cysteine-rich protein 1 (intestinal) (CRIP1), mRNA >gi|73587242|gb|BC102754.1| Bos taurus cysteine-rich protein 1 (intestinal), mRNA (cDNA clone MGC:126918 IMAGE:7928839), complete cds	sp|P50238|CRIP1_HUMAN	180	3e-45	Cysteine-rich protein 1 OS=Homo sapiens GN=CRIP1 PE=1 SV=3	--	--	--	--	--	K09377	2e-16	86.7	xtr:549369	cysteine and glycine-rich protein	GO:0006915//apoptotic process;GO:0010468//regulation of gene expression;GO:0071236//cellular response to antibiotic;GO:0060741//prostate gland stromal morphogenesis;GO:0007507//heart development;GO:0071493//cellular response to UV-B;GO:0006955//immune response;GO:0010043//response to zinc ion;GO:0008283//cell proliferation;GO:0010033//response to organic substance	GO:0042277//peptide binding;GO:0008270//zinc ion binding;GO:0008301//DNA binding, bending;GO:0003680//AT DNA binding	GO:0005737//cytoplasm
Unigene9756_All	885	7230	442.802	6264	394.051	gi|470604490|ref|XP_004313446.1|	455.3	1e-126	PREDICTED: metalloproteinase inhibitor 1 [Tursiops truncatus]	gi|31982389|ref|NM_174471.3|	1380	0	Bos taurus TIMP metallopeptidase inhibitor 1 (TIMP1), mRNA >gi|31335328|gb|AY295346.1| Bos taurus clone 518 tissue inhibitor of metalloproteinase 1 mRNA, complete cds	sp|P20414|TIMP1_BOVIN	426	3e-119	Metalloproteinase inhibitor 1 OS=Bos taurus GN=TIMP1 PE=1 SV=1	--	--	--	--	--	--	--	--	--	--	GO:0051045//negative regulation of membrane protein ectodomain proteolysis;GO:1901164//negative regulation of trophoblast cell migration;GO:0043086//negative regulation of catalytic activity;GO:0030168//platelet activation;GO:0022617//extracellular matrix disassembly;GO:0043066//negative regulation of apoptotic process;GO:0043249//erythrocyte maturation;GO:0007568//aging;GO:0034097//response to c…	GO:0005515//protein binding;GO:0046872//metal ion binding;GO:0008191//metalloendopeptidase inhibitor activity	GO:0005604//basement membrane;GO:0031093//platelet alpha granule lumen
Unigene21747_All	311	2512	437.798	3907	699.403	--	--	--	--	gi|426218402|ref|XM_004003387.1|	494	1e-136	PREDICTED: Ovis aries collagen alpha-1(VI) chain-like (LOC101111927), mRNA	--	--	--	--	--	--	--	--	--	--	--	--	--	--	-	-	-
Unigene3671_All	1161	9363	437.116	7114	341.135	gi|440895232|gb|ELR47484.1|	82.4	4e-14	Sodium channel protein type 7 subunit alpha, partial [Bos grunniens mutus]	gi|82469906|gb|DQ239919.1|	1380	0	Cervus elaphus tropomyosin 1 alpha (TMP1) mRNA, complete cds	--	--	--	--	--	--	--	--	--	K06531	1e-09	64.7	bta:505580	poliovirus receptor-related protein 2	-	-	-
Unigene28140_All	3243	26100	436.222	41303	709.053	--	--	--	--	gi|466008865|ref|XM_004269749.1|	2375	0	PREDICTED: Orcinus orca paired related homeobox 1, transcript variant 2 (PRRX1), mRNA	--	--	--	--	--	--	--	--	--	--	--	--	--	--	-	-	-
CL2945.Contig1_All	359	2876	434.219	2259	350.321	gi|335298631|ref|XP_003358349.1|	119	6e-26	PREDICTED: hypothetical protein LOC100627098 [Sus scrofa]	gi|358417362|ref|XR_138977.1|	603	1e-169	PREDICTED: Bos taurus uncharacterized LOC100296593 (LOC100296593), miscRNA >gi|359076791|ref|XR_139608.1| PREDICTED: Bos taurus uncharacterized LOC100296593 (LOC100296593), miscRNA	sp|P0CG55|UBB_SHEEP	143	8e-35	Polyubiquitin-B OS=Ovis aries GN=UBB PE=2 SV=1	ECU02g0740i	138	2e-33	COG5272	Ubiquitin	K08770	3e-34	143	acs:100552299	ubiquitin C	GO:0048011//neurotrophin TRK receptor signaling pathway;GO:0051436//negative regulation of ubiquitin-protein ligase activity involved in mitotic cell cycle;GO:0043123//positive regulation of I-kappaB kinase/NF-kappaB cascade;GO:0002479//antigen processing and presentation of exogenous peptide antigen via MHC class I, TAP-dependent;GO:0006281//DNA repair;GO:0034138//toll-like receptor 3 signaling …	GO:0005515//protein binding	GO:0005829//cytosol;GO:0005654//nucleoplasm;GO:0005886//plasma membrane;GO:0010008//endosome membrane;GO:0030666//endocytic vesicle membrane
Unigene6387_All	3658	29293	434.045	24207	368.419	gi|426216528|ref|XP_004002514.1|	682.9	0	PREDICTED: cathepsin K [Ovis aries]	gi|426216527|ref|XM_004002465.1|	2391	0	PREDICTED: Ovis aries cathepsin K (CTSK), mRNA	sp|Q5E968|CATK_BOVIN	673	0	Cathepsin K OS=Bos taurus GN=CTSK PE=2 SV=2	AF1946_2	91.3	1e-17	COG4870	Cysteine protease	K01371	0	682	bta:513038	cathepsin K [EC:3.4.22.38]	GO:0045087//innate immune response;GO:0001957//intramembranous ossification;GO:0045453//bone resorption;GO:0006508//proteolysis	GO:0004197//cysteine-type endopeptidase activity	GO:0005615//extracellular space;GO:0036021//endolysosome lumen
Unigene32101_All	382	2999	425.527	2890	421.191	gi|148680540|gb|EDL12487.1|	78.2	1e-13	eukaryotic translation initiation factor 5A, isoform CRA_i [Mus musculus] >gi|148680541|gb|EDL12488.1| eukaryotic translation initiation factor 5A, isoform CRA_i [Mus musculus]	gi|82524403|ref|NM_001003658.2|	575	1e-161	Bos taurus eukaryotic translation initiation factor 5A (EIF5A), mRNA >gi|79153704|gb|BC108135.1| Bos taurus eukaryotic translation initiation factor 5A, mRNA (cDNA clone MGC:128860 IMAGE:8119739), complete cds	--	--	--	--	--	--	--	--	--	--	--	--	--	--	GO:0033036;GO:0006412//translation;GO:0006915//apoptotic process;GO:0071702;GO:0048522//positive regulation of cellular process	GO:0005488//binding	GO:0005737//cytoplasm;GO:0005634//nucleus
Unigene27851_All	894	6935	420.459	7221	449.681	gi|426233160|ref|XP_004010585.1|	434.1	4e-120	PREDICTED: peptidyl-prolyl cis-trans isomerase B [Ovis aries]	gi|59858296|gb|BT020966.1|	1459	0	Bos taurus peptidylprolyl isomerase B (cyclophilin B) (PPIB), mRNA, complete cds	sp|P80311|PPIB_BOVIN	433	2e-121	Peptidyl-prolyl cis-trans isomerase B OS=Bos taurus GN=PPIB PE=1 SV=4	YDR304c	211	1e-54	COG0652	Peptidyl-prolyl cis-trans isomerase (rotamase) - cyclophilin family	K03768	5e-119	427	aml:100472489	peptidyl-prolyl cis-trans isomerase B (cyclophilin B) [EC:5.2.1.8]	GO:0006457//protein folding;GO:0000413//protein peptidyl-prolyl isomerization;GO:0030198//extracellular matrix organization	GO:0042277//peptide binding;GO:0051082//unfolded protein binding;GO:0003755//peptidyl-prolyl cis-trans isomerase activity	GO:0005788//endoplasmic reticulum lumen;GO:0042470//melanosome
Unigene624_All	804	6195	417.638	5621	389.226	gi|470635953|ref|XP_004323422.1|	77	1e-58	PREDICTED: small EDRK-rich factor 2 isoform 2 [Tursiops truncatus]	gi|329744604|ref|NM_001206348.1|	1346	0	Bos taurus small EDRK-rich factor 2 (SERF2), mRNA	sp|Q5R7C4|SERF2_PONAB	117	2e-26	Small EDRK-rich factor 2 OS=Pongo abelii GN=SERF2 PE=3 SV=1	--	--	--	--	--	--	--	--	--	--	-	-	GO:0005634//nucleus;GO:0005829//cytosol
Unigene259_All	2877	21649	407.861	14098	272.811	gi|440911496|gb|ELR61157.1|	565.8	4e-159	Aquaporin-1, partial [Bos grunniens mutus]	gi|95768611|gb|BT025412.1|	3949	0	Bos taurus aquaporin 1 (Colton blood group) (AQP1), mRNA, complete cds	sp|P47865|AQP1_BOVIN	529	2e-149	Aquaporin-1 OS=Bos taurus GN=AQP1 PE=1 SV=3	SMa0627	122	4e-27	COG0580	Glycerol uptake facilitator and related permeases (Major Intrinsic Protein Family)	K09864	6e-149	529	bta:282653	aquaporin-1	GO:0048146//positive regulation of fibroblast proliferation;GO:0035377//transepithelial water transport;GO:0048593//camera-type eye morphogenesis;GO:0021670//lateral ventricle development;GO:0033363//secretory granule organization;GO:0030185//nitric oxide transport;GO:0006884//cell volume homeostasis;GO:0046878//positive regulation of saliva secretion;GO:0045766//positive regulation of angiogenes…	GO:0015250//water channel activity;GO:0030184//nitric oxide transmembrane transporter activity;GO:0005267//potassium channel activity;GO:0051739//ammonia transmembrane transporter activity;GO:0005223//intracellular cGMP activated cation channel activity;GO:0035379//carbon dioxide transmembrane transporter activity;GO:0015168//glycerol transmembrane transporter activity;GO:0046875//ephrin receptor…	GO:0031526//brush border membrane;GO:0070062//extracellular vesicular exosome;GO:0033267//axon part;GO:0016324//apical plasma membrane;GO:0009925//basal plasma membrane;GO:0032127//dense core granule membrane;GO:0042383//sarcolemma;GO:0020003//symbiont-containing vacuole;GO:0016021//integral to membrane;GO:0031965//nuclear membrane
Unigene31643_All	800	5982	405.295	5400	375.793	gi|119628236|gb|EAX07831.1|	40	4e-53	SH3 domain binding glutamic acid-rich protein like 3, isoform CRA_a [Homo sapiens] >gi|119628237|gb|EAX07832.1| SH3 domain binding glutamic acid-rich protein like 3, isoform CRA_a [Homo sapiens]	gi|426221900|ref|XM_004005095.1|	1245	0	PREDICTED: Ovis aries SH3 domain binding glutamic acid-rich protein like 3 (SH3BGRL3), mRNA >gi|426259028|ref|XM_004023055.1| PREDICTED: Ovis aries SH3 domain-binding glutamic acid-rich-like protein 3-like (LOC101120065), mRNA	sp|Q9H299|SH3L3_HUMAN	184	2e-46	SH3 domain-binding glutamic acid-rich-like protein 3 OS=Homo sapiens GN=SH3BGRL3 PE=1 SV=1	--	--	--	--	--	K01047	5e-08	58.5	nve:NEMVE_v1g199410	phospholipase A2 [EC:3.1.1.4]	GO:0045454//cell redox homeostasis;GO:0055114//oxidation-reduction process	GO:0009055//electron carrier activity;GO:0015035//protein disulfide oxidoreductase activity	GO:0005737//cytoplasm;GO:0005634//nucleus
Unigene17259_All	1061	7885	402.81	6838	358.805	gi|426242721|ref|XP_004015219.1|	449.1	1e-124	PREDICTED: calpain small subunit 1 [Ovis aries]	gi|426242720|ref|XM_004015170.1|	1885	0	PREDICTED: Ovis aries calpain, small subunit 1 (CAPNS1), mRNA	sp|P04574|CPNS1_PIG	444	1e-124	Calpain small subunit 1 OS=Sus scrofa GN=CAPNS1 PE=1 SV=1	--	--	--	--	--	K08583	4e-124	444	ssc:397587	calpain, small subunit 1	GO:0008284//positive regulation of cell proliferation;GO:0006508//proteolysis	GO:0004198//calcium-dependent cysteine-type endopeptidase activity;GO:0005509//calcium ion binding;GO:0046982//protein heterodimerization activity	GO:0005737//cytoplasm;GO:0005886//plasma membrane
Unigene20966_All	1418	10424	398.449	9518	373.692	gi|149050909|gb|EDM03082.1|	510.4	9e-143	lysosomal-associated protein transmembrane 4A [Rattus norvegicus]	gi|45430020|ref|NM_205799.1|	2401	0	Bos taurus lysosomal protein transmembrane 4 alpha (LAPTM4A), mRNA >gi|42564200|gb|AY528247.1| Bos taurus lysosomal-associated protein transmembrane 4 alpha (LAPTM4a) mRNA, complete cds	sp|Q6QRN8|LAP4A_BOVIN	483	4e-136	Lysosomal-associated transmembrane protein 4A OS=Bos taurus GN=LAPTM4A PE=2 SV=1	--	--	--	--	--	K12387	1e-140	500	mmu:17775	lysosomal-associated transmembrane protein	GO:0006810//transport	-	GO:0012505//endomembrane system;GO:0016021//integral to membrane;GO:0005794//Golgi apparatus;GO:0005886//plasma membrane
Unigene20569_All	988	7232	396.749	5799	326.769	gi|261244948|ref|NP_001159658.1|	463.4	7e-129	metalloproteinase inhibitor 2 precursor [Ovis aries] >gi|256665353|gb|ACV04822.1| metallopeptidase inhibitor 2 [Ovis aries]	gi|402745360|ref|NM_174472.4|	1689	0	Bos taurus TIMP metallopeptidase inhibitor 2 (TIMP2), mRNA	sp|P16368|TIMP2_BOVIN	459	3e-129	Metalloproteinase inhibitor 2 OS=Bos taurus GN=TIMP2 PE=1 SV=2	Rv2839c	49.7	8e-06	COG0532	Translation initiation factor 2 (IF-2; GTPase)	K13172	6e-07	55.5	hsa:23524	serine/arginine repetitive matrix protein 2	GO:0022617//extracellular matrix disassembly;GO:0007417//central nervous system development;GO:0010951//negative regulation of endopeptidase activity;GO:0045930//negative regulation of mitotic cell cycle;GO:0045762//positive regulation of adenylate cyclase activity;GO:0032487//regulation of Rap protein signal transduction;GO:0007283//spermatogenesis;GO:0007568//aging;GO:0046580//negative regulati…	GO:0005178//integrin binding;GO:0008047//enzyme activator activity;GO:0046872//metal ion binding;GO:0008237//metallopeptidase activity;GO:0008191//metalloendopeptidase inhibitor activity	GO:0005604//basement membrane;GO:0030426//growth cone;GO:0005615//extracellular space;GO:0009986//cell surface;GO:0043025//neuronal cell body;GO:0005634//nucleus
Unigene31792_All	1438	10347	390.005	8483	328.424	gi|187936983|ref|NP_001120752.1|	597.4	6e-169	ADP/ATP translocase 3 [Ovis aries] >gi|186886458|gb|ACC93605.1| SLC25A6 [Ovis aries]	gi|151557096|gb|BC150034.1|	2244	0	Bos taurus solute carrier family 25 (mitochondrial carrier; adenine nucleotide translocator), member 6, mRNA (cDNA clone MGC:166054 IMAGE:8634856), complete cds	sp|P32007|ADT3_BOVIN	594	2e-169	ADP/ATP translocase 3 OS=Bos taurus GN=SLC25A6 PE=1 SV=3	DR2133	54.3	5e-07	COG4372	Uncharacterized protein conserved in bacteria with the myosin-like domain	K05863	2e-172	605	cfa:480830	solute carrier family 25 (mitochondrial adenine nucleotide translocator), member 4/5/6/31	GO:0046732//active induction of host immune response by virus;GO:0006112//energy reserve metabolic process;GO:0044267//cellular protein metabolic process;GO:0006915//apoptotic process;GO:0050796//regulation of insulin secretion;GO:0019058//viral infectious cycle;GO:0044281//small molecule metabolic process;GO:0055085//transmembrane transport;GO:0006626//protein targeting to mitochondrion	GO:0005471//ATP:ADP antiporter activity	GO:0016021//integral to membrane;GO:0071817//MMXD complex;GO:0042645//mitochondrial nucleoid;GO:0005744//mitochondrial inner membrane presequence translocase complex
Unigene14329_All	512	3673	388.835	3126	339.91	gi|440906114|gb|ELR56419.1|	35.4	9e-28	Dolichyl-diphosphooligosaccharide--protein glycosyltransferase subunit 4 [Bos grunniens mutus]	gi|297458676|ref|XM_869219.3|	842	0	PREDICTED: Bos taurus oligosaccharyltransferase 4 homolog (S. cerevisiae) (OST4), mRNA >gi|297480527|ref|XM_002691457.1| PREDICTED: Bos taurus oligosaccharyltransferase 4 homolog (S. cerevisiae) (OST4), mRNA	sp|B0BLS0|OST4_RAT	75.1	7e-14	Dolichyl-diphosphooligosaccharide--protein glycosyltransferase subunit 4 OS=Rattus norvegicus GN=Ost4 PE=3 SV=1	--	--	--	--	--	K13355	6e-08	57	phu:Phum_PHUM379780	nucleoside diphosphate-linked moiety X motif 19, mitochondrial [EC:3.6.1.-]	-	GO:0016740//transferase activity	GO:0016021//integral to membrane;GO:0005789//endoplasmic reticulum membrane
Unigene885_All	2796	19905	385.868	22644	450.879	gi|296473176|tpg|DAA15291.1|	33.9	3e-85	TPA: hypothetical protein BOS_23236 [Bos taurus]	gi|343965963|gb|JN412502.1|	3713	0	Bubalus bubalis 18S ribosomal RNA gene, internal transcribed spacer 1, 5.8S ribosomal RNA gene, internal transcribed spacer 2, and 28S ribosomal RNA gene, complete sequence	sp|Q5DU56|NLRC3_MOUSE	67.8	1e-10	Protein NLRC3 OS=Mus musculus GN=Nlrc3 PE=2 SV=2	--	--	--	--	--	K05692	1e-16	89.7	ptr:746570	actin beta/gamma 1	-	-	-
Unigene15582_All	3676	26051	384.117	36066	546.219	gi|62988316|ref|NP_001017950.1|	647.1	0	follistatin-related protein 1 precursor [Bos taurus] >gi|75069850|sp|Q58D84.1|FSTL1_BOVIN RecName: Full=Follistatin-related protein 1; AltName: Full=Follistatin-like protein 1; Flags: Precursor >gi|61554457|gb|AAX46560.1| follistatin-like 1 precursor [Bos taurus] >gi|92096609|gb|AAI14759.1| Follistatin-like 1 [Bos taurus] >gi|296491373|tpg|DAA33436.1| TPA: follistatin-related protein 1 precursor …	gi|93205066|ref|NM_001017950.2|	5903	0	Bos taurus follistatin-like 1 (FSTL1), mRNA >gi|92096608|gb|BC114758.1| Bos taurus follistatin-like 1, mRNA (cDNA clone MGC:137830 IMAGE:8086270), complete cds	sp|Q58D84|FSTL1_BOVIN	647	0	Follistatin-related protein 1 OS=Bos taurus GN=FSTL1 PE=2 SV=1	--	--	--	--	--	K04661	6e-13	77.8	cfa:479336	follistatin	GO:0030509//BMP signaling pathway	GO:0005509//calcium ion binding;GO:0008201//heparin binding	GO:0005615//extracellular space
Unigene13683_All	3131	22016	381.127	22959	408.239	gi|297267430|ref|XP_002799532.1|	75.9	1e-11	PREDICTED: hypothetical protein LOC100428624 [Macaca mulatta] >gi|90075496|dbj|BAE87428.1| unnamed protein product [Macaca fascicularis]	gi|358412132|ref|XR_138699.1|	1645	0	PREDICTED: Bos taurus uncharacterized LOC100850188 (LOC100850188), miscRNA >gi|359065226|ref|XR_139291.1| PREDICTED: Bos taurus uncharacterized LOC100848544 (LOC100848544), miscRNA	--	--	--	--	--	--	--	--	--	--	--	--	--	--	-	-	-
Unigene31713_All	2313	16245	380.678	11256	270.927	gi|27807007|ref|NP_776981.1|	601.3	7e-170	insulin-like growth factor-binding protein 3 precursor [Bos taurus] >gi|90110644|sp|P20959.3|IBP3_BOVIN RecName: Full=Insulin-like growth factor-binding protein 3; Short=IBP-3; Short=IGF-binding protein 3; Short=IGFBP-3; Flags: Precursor >gi|11095301|gb|AAG29824.1|AF305199_1 insulin-like growth factor binding protein-3 [Bos taurus] >gi|11095303|gb|AAG29825.1| insulin-like growth factor binding pr…	gi|27807006|ref|NM_174556.1|	3439	0	Bos taurus insulin-like growth factor binding protein 3 (IGFBP3), mRNA	sp|P20959|IBP3_BOVIN	601	3e-171	Insulin-like growth factor-binding protein 3 OS=Bos taurus GN=IGFBP3 PE=1 SV=3	DR2133	54.7	7e-07	COG4372	Uncharacterized protein conserved in bacteria with the myosin-like domain	K10138	9e-171	601	bta:282261	insulin-like growth factor-binding protein 3	GO:0043568//positive regulation of insulin-like growth factor receptor signaling pathway;GO:0048662//negative regulation of smooth muscle cell proliferation;GO:0001558//regulation of cell growth;GO:0009968//negative regulation of signal transduction;GO:0044342//type B pancreatic cell proliferation;GO:0001933//negative regulation of protein phosphorylation;GO:0014912//negative regulation of smooth…	GO:0046872//metal ion binding;GO:0031994//insulin-like growth factor I binding;GO:0001968//fibronectin binding;GO:0008160//protein tyrosine phosphatase activator activity	GO:0016942//insulin-like growth factor binding protein complex;GO:0005634//nucleus
CL1630.Contig1_All	1839	12859	379	10107	305.974	gi|1199505|emb|CAA56908.1|	651	0	MHC class 1 [Bos taurus]	gi|423292904|gb|JQ663790.1|	1947	0	Elaphurus davidianus MHC class I antigen (Elda-I7) mRNA, complete cds	sp|P13753|HA1B_BOVIN	648	0	BOLA class I histocompatibility antigen, alpha chain BL3-7 OS=Bos taurus PE=2 SV=1	--	--	--	--	--	K06751	0	637	bta:515712	major histocompatibility complex, class I	-	-	-
Unigene16924_All	1096	7612	376.446	4865	247.125	gi|73971272|ref|XP_538720.2|	530.8	4e-149	PREDICTED: tropomyosin beta chain isoform 1 [Canis lupus familiaris] >gi|149739249|ref|XP_001504547.1| PREDICTED: tropomyosin beta chain-like isoform 1 [Equus caballus] >gi|301767016|ref|XP_002918923.1| PREDICTED: tropomyosin beta chain-like isoform 1 [Ailuropoda melanoleuca] >gi|426220242|ref|XP_004004325.1| PREDICTED: tropomyosin beta chain isoform 2 [Ovis aries] >gi|471363582|ref|XP_004372347.…	gi|426220241|ref|XM_004004276.1|	1635	0	PREDICTED: Ovis aries tropomyosin 2 (beta), transcript variant 2 (TPM2), mRNA	sp|P58775|TPM2_RAT	460	2e-129	Tropomyosin beta chain OS=Rattus norvegicus GN=Tpm2 PE=2 SV=1	MK0690	89	1e-17	COG0419	ATPase involved in DNA repair	K10374	6e-150	530	ecb:100055542	tropomyosin 2	GO:0043462//regulation of ATPase activity;GO:0030049//muscle filament sliding	GO:0008307//structural constituent of muscle;GO:0003779//actin binding;GO:0005200//structural constituent of cytoskeleton	GO:0005829//cytosol;GO:0005862//muscle thin filament tropomyosin
Unigene7767_All	698	4830	375.065	3860	307.876	--	--	--	--	gi|466009698|ref|XM_004269922.1|	523	1e-145	PREDICTED: Orcinus orca FK506 binding protein 9, 63 kDa (FKBP9), mRNA	--	--	--	--	--	--	--	--	--	--	--	--	--	--	-	-	-
Unigene20796_All	899	6208	374.288	3926	243.128	gi|94966972|ref|NP_001035679.1|	164.9	5e-39	musculoskeletal embryonic nuclear protein 1 [Bos taurus] >gi|122138662|sp|Q32KU9.1|MSTN1_BOVIN RecName: Full=Musculoskeletal embryonic nuclear protein 1 >gi|81673147|gb|AAI09920.1| Musculoskeletal, embryonic nuclear protein 1 [Bos taurus] >gi|296474850|tpg|DAA16965.1| TPA: musculoskeletal embryonic nuclear protein 1 [Bos taurus]	gi|426249402|ref|XM_004018390.1|	1221	0	PREDICTED: Ovis aries musculoskeletal, embryonic nuclear protein 1 (MUSTN1), mRNA	sp|Q32KU9|MSTN1_BOVIN	164	2e-40	Musculoskeletal embryonic nuclear protein 1 OS=Bos taurus GN=MUSTN1 PE=3 SV=1	--	--	--	--	--	--	--	--	--	--	GO:0030326//embryonic limb morphogenesis;GO:0042246//tissue regeneration	-	GO:0005654//nucleoplasm
Unigene10170_All	2125	14566	371.531	18927	495.869	gi|440904261|gb|ELR54800.1|	556.6	1e-156	Insulin-like growth factor-binding protein 4, partial [Bos grunniens mutus]	gi|402691767|ref|NM_174557.4|	3509	0	Bos taurus insulin-like growth factor binding protein 4 (IGFBP4), mRNA	sp|Q05716|IBP4_BOVIN	553	4e-157	Insulin-like growth factor-binding protein 4 OS=Bos taurus GN=IGFBP4 PE=2 SV=1	Cgl1939	57.8	7e-08	COG0532	Translation initiation factor 2 (IF-2; GTPase)	K10138	2e-40	167	bta:282261	insulin-like growth factor-binding protein 3	GO:0044342//type B pancreatic cell proliferation;GO:0006259//DNA metabolic process;GO:0006954//inflammatory response;GO:0043410//positive regulation of MAPK cascade;GO:0001558//regulation of cell growth;GO:0001501//skeletal system development;GO:0010906//regulation of glucose metabolic process;GO:0043568//positive regulation of insulin-like growth factor receptor signaling pathway	GO:0005520//insulin-like growth factor binding	GO:0005615//extracellular space
Unigene24175_All	1005	6767	364.959	4545	251.775	gi|281349702|gb|EFB25286.1|	79	4e-13	hypothetical protein PANDA_003128 [Ailuropoda melanoleuca]	gi|84000332|ref|NM_001038179.1|	1766	0	Bos taurus calponin 3, acidic (CNN3), mRNA >gi|81674783|gb|BC109697.1| Bos taurus calponin 3, acidic, mRNA (cDNA clone MGC:134031 IMAGE:8060973), complete cds	sp|Q32L92|CNN3_BOVIN	494	1e-139	Calponin-3 OS=Bos taurus GN=CNN3 PE=2 SV=1	ECU03g1150	68.2	2e-11	COG5199	Calponin	K06084	1e-11	71.2	xtr:100216219	F-box protein 20	GO:0031032//actomyosin structure organization;GO:0032780//negative regulation of ATPase activity;GO:0006939//smooth muscle contraction	GO:0008017//microtubule binding;GO:0030674//protein binding, bridging;GO:0005516//calmodulin binding;GO:0030172//troponin C binding;GO:0003779//actin binding;GO:0005523//tropomyosin binding	GO:0005874//microtubule;GO:0043025//neuronal cell body;GO:0005884//actin filament;GO:0014069//postsynaptic density
Unigene34261_All	275	1809	356.55	1089	220.465	gi|431899052|gb|ELK07422.1|	86.3	4e-16	Tubulin beta-2C chain [Pteropus alecto]	gi|402693019|ref|NM_001034663.2|	426	1e-116	Bos taurus tubulin, beta 2C (TUBB4B), mRNA	sp|Q6P9T8|TBB4B_RAT	86.3	1e-17	Tubulin beta-4B chain OS=Rattus norvegicus GN=Tubb4b PE=1 SV=1	YFL037w	59.7	1e-09	COG5023	Tubulin	K07375	5e-17	86.3	mdo:100018067	tubulin beta	-	-	-
Unigene20682_All	1093	7173	355.709	7121	362.715	gi|226704449|sp|B6D985.1|HPT_CEREL	90.5	1e-16	RecName: Full=Haptoglobin; AltName: Full=Zonulin; Contains: RecName: Full=Haptoglobin alpha chain; Contains: RecName: Full=Haptoglobin beta chain; Flags: Precursor >gi|197725621|gb|ACH73014.1| haptoglobin [Cervus elaphus]	gi|197725620|gb|EU884574.1|	1895	0	Cervus elaphus haptoglobin (Hp) mRNA, complete cds	sp|B6D985|HPT_CEREL	664	0	Haptoglobin OS=Cervus elaphus GN=HP PE=2 SV=1	--	--	--	--	--	K14477	2e-149	529	ptr:745555	haptoglobin-related protein	GO:0010942//positive regulation of cell death;GO:0042742//defense response to bacterium;GO:0006879//cellular iron ion homeostasis;GO:2000296//negative regulation of hydrogen peroxide catabolic process;GO:0006508//proteolysis;GO:0051354//negative regulation of oxidoreductase activity;GO:0006953//acute-phase response	GO:0030492//hemoglobin binding;GO:0016209//antioxidant activity;GO:0004252//serine-type endopeptidase activity	GO:0005615//extracellular space;GO:0031838//haptoglobin-hemoglobin complex
Unigene28182_All	1508	9800	352.24	8832	326.063	gi|426254529|ref|XP_004020929.1|	745.3	0	PREDICTED: fructose-bisphosphate aldolase A isoform 2 [Ovis aries] >gi|426254531|ref|XP_004020930.1| PREDICTED: fructose-bisphosphate aldolase A isoform 3 [Ovis aries]	gi|156120478|ref|NM_001101915.1|	2625	0	Bos taurus aldolase A, fructose-bisphosphate (ALDOA), mRNA >gi|151554748|gb|BC148010.1| Bos taurus aldolase A, fructose-bisphosphate, mRNA (cDNA clone MGC:166216 IMAGE:8825963), complete cds	sp|P05065|ALDOA_RAT	720	0	Fructose-bisphosphate aldolase A OS=Rattus norvegicus GN=Aldoa PE=1 SV=2	AGl2190	329	7e-90	COG3588	Fructose-1,6-bisphosphate aldolase	K01623	0	735	bta:509566	fructose-bisphosphate aldolase, class I [EC:4.1.2.13]	GO:0006941//striated muscle contraction;GO:0008360//regulation of cell shape;GO:0006754//ATP biosynthetic process;GO:0046716//muscle cell homeostasis;GO:0006096//glycolysis;GO:0006000//fructose metabolic process;GO:0030388//fructose 1,6-bisphosphate metabolic process	GO:0008092//cytoskeletal protein binding;GO:0070061//fructose binding;GO:0004332//fructose-bisphosphate aldolase activity	GO:0070062//extracellular vesicular exosome;GO:0015629//actin cytoskeleton
CL936.Contig1_All	217	1399	349.44	1500	384.836	gi|471367241|ref|XP_004374150.1|	153.3	3e-36	PREDICTED: actin, cytoplasmic 2 [Trichechus manatus latirostris]	gi|426238368|ref|XM_004013078.1|	391	1e-105	PREDICTED: Ovis aries actin (LOC443340), mRNA	sp|Q6P378|ACTG_XENTR	153	1e-37	Actin, cytoplasmic 2 OS=Xenopus tropicalis GN=actg1 PE=2 SV=1	SPBC32H8.12c	133	7e-32	COG5277	Actin and related proteins	K05692	3e-37	153	ssc:397653	actin beta/gamma 1	GO:0051086//chaperone mediated protein folding independent of cofactor	GO:0005524//ATP binding	GO:0005856//cytoskeleton;GO:0035267//NuA4 histone acetyltransferase complex;GO:0005829//cytosol
CL936.Contig16_All	1918	12251	346.208	11133	323.153	gi|387915906|gb|AFK11562.1|	765	0	beta-actin [Callorhinchus milii]	gi|426238368|ref|XM_004013078.1|	3015	0	PREDICTED: Ovis aries actin (LOC443340), mRNA	sp|A2BDB0|ACTG_XENLA	758	0	Actin, cytoplasmic 2 OS=Xenopus laevis GN=actg1 PE=2 SV=1	SPBC32H8.12c	706	0	COG5277	Actin and related proteins	K05692	0	759	aml:100466132	actin beta/gamma 1	GO:0007411//axon guidance;GO:0009615//response to virus;GO:0034332//adherens junction organization;GO:0006928//cellular component movement;GO:0051592//response to calcium ion;GO:0045214//sarcomere organization;GO:0034329//cell junction assembly;GO:0007596//blood coagulation;GO:0072144//glomerular mesangial cell development;GO:0008217//regulation of blood pressure;GO:0014829//vascular smooth muscl…	GO:0042802//identical protein binding;GO:0005524//ATP binding;GO:0005200//structural constituent of cytoskeleton	GO:0031941//filamentous actin;GO:0043034//costamere;GO:0005829//cytosol;GO:0070062//extracellular vesicular exosome;GO:0030485//smooth muscle contractile fiber
CL2021.Contig1_All	8393	53093	342.874	40195	266.624	gi|288903461|ref|YP_003434179.1|	1077.8	0	NADH dehydrogenase subunit 5 [Cervus hortulorum] >gi|357017893|ref|YP_004934919.1| NADH dehydrogenase subunit 5 (mitochondrion) [Cervus nippon kopschi] >gi|404333636|ref|YP_006702456.1| NADH dehydrogenase subunit 5 (mitochondrion) [Cervus nippon sichuanicus] >gi|285013427|gb|ADC32706.1| NADH dehydrogenase subunit 5 [Cervus hortulorum] >gi|309399277|gb|ADO78911.1| NADH dehydrogenase subunit 5 [Cer…	gi|309399266|gb|HQ191428.1|	14700	0	Cervus nippon hortulorum mitochondrion, complete genome	sp|Q576B4|NU5M_BOSIN	989	0	NADH-ubiquinone oxidoreductase chain 5 OS=Bos indicus GN=MT-ND5 PE=3 SV=1	Q0105	379	6e-104	COG1290	Cytochrome b subunit of the bc complex	K03883	0	987	bta:3283887	NADH-ubiquinone oxidoreductase chain 5 [EC:1.6.5.3]	GO:0042773//ATP synthesis coupled electron transport	GO:0008137//NADH dehydrogenase (ubiquinone) activity	GO:0005743//mitochondrial inner membrane;GO:0070469//respiratory chain;GO:0016021//integral to membrane
Unigene20892_All	1952	12314	341.927	11057	315.357	gi|157151718|ref|NP_001096720.1|	616.7	1e-174	NADH-cytochrome b5 reductase 3 [Bos taurus] >gi|332278233|sp|P07514.3|NB5R3_BOVIN RecName: Full=NADH-cytochrome b5 reductase 3; Short=B5R; Short=Cytochrome b5 reductase; AltName: Full=Diaphorase-1; Contains: RecName: Full=NADH-cytochrome b5 reductase 3 membrane-bound form; Contains: RecName: Full=NADH-cytochrome b5 reductase 3 soluble form >gi|148877441|gb|AAI46233.1| CYB5R3 protein [Bos taurus]	gi|157151717|ref|NM_001103250.1|	2666	0	Bos taurus cytochrome b5 reductase 3 (CYB5R3), mRNA >gi|148877440|gb|BC146232.1| Bos taurus cytochrome b5 reductase 3, mRNA (cDNA clone MGC:166196 IMAGE:8569710), complete cds	sp|P07514|NB5R3_BOVIN	616	5e-176	NADH-cytochrome b5 reductase 3 OS=Bos taurus GN=CYB5R3 PE=1 SV=3	SPCC970.03	184	6e-46	COG0543	2-polyprenylphenol hydroxylase and related flavodoxin oxidoreductases	K00326	2e-175	616	bta:515773	cytochrome-b5 reductase [EC:1.6.2.2]	GO:0006695//cholesterol biosynthetic process	GO:0071949//FAD binding;GO:0004128//cytochrome-b5 reductase activity	GO:0005743//mitochondrial inner membrane;GO:0005741//mitochondrial outer membrane;GO:0005811//lipid particle;GO:0005789//endoplasmic reticulum membrane
Unigene6329_All	2712	17055	340.86	20822	427.442	--	--	--	--	gi|332258791|ref|XM_003278431.1|	440	1e-119	PREDICTED: Nomascus leucogenys TIMP metallopeptidase inhibitor 2 (TIMP2), mRNA	--	--	--	--	--	--	--	--	--	--	--	--	--	--	-	-	-
CL908.Contig1_All	1518	9503	339.315	8342	305.945	gi|315139189|gb|ADT80787.1|	724.5	0	decorin [Cervus nippon]	gi|315139188|gb|HQ161903.1|	2524	0	Cervus nippon decorin (DCN) mRNA, complete cds	sp|Q9TTE2|PGS2_SHEEP	718	0	Decorin OS=Ovis aries GN=DCN PE=2 SV=1	alr0124_1	80.1	9e-15	COG4886	Leucine-rich repeat (LRR) protein	K04660	0	713	bta:280760	decorin	GO:0019800//peptide cross-linking via chondroitin 4-sulfate glycosaminoglycan	GO:0050840//extracellular matrix binding;GO:0005515//protein binding;GO:0005539//glycosaminoglycan binding	GO:0005615//extracellular space;GO:0005578//proteinaceous extracellular matrix
Unigene17967_All	589	3662	336.99	3279	309.935	gi|27807263|ref|NP_777125.1|	314.3	2e-84	endoplasmin precursor [Bos taurus] >gi|33301108|sp|Q95M18.1|ENPL_BOVIN RecName: Full=Endoplasmin; AltName: Full=94 kDa glucose-regulated protein; Short=GRP-94; AltName: Full=Heat shock protein 90 kDa beta member 1; Flags: Precursor >gi|16041057|dbj|BAB69766.1| glucose-regulated protein GRP94 precursor [Bos taurus] >gi|75775556|gb|AAI04550.1| Tumor rejection antigen (gp96) 1 [Bos taurus] >gi|29648…	gi|75775555|gb|BC104549.1|	985	0	Bos taurus tumor rejection antigen (gp96) 1, mRNA (cDNA clone MGC:128904 IMAGE:8120172), complete cds	sp|Q95M18|ENPL_BOVIN	314	9e-86	Endoplasmin OS=Bos taurus GN=HSP90B1 PE=2 SV=1	SPAC926.04c	121	9e-28	COG0326	Molecular chaperone, HSP90 family	K09487	3e-85	314	bta:282646	heat shock protein 90kDa beta	GO:0030433//ER-associated protein catabolic process;GO:0006457//protein folding;GO:0043066//negative regulation of apoptotic process;GO:0031247//actin rod assembly;GO:0001666//response to hypoxia;GO:0071318//cellular response to ATP;GO:0043666//regulation of phosphoprotein phosphatase activity	GO:0046790//virion binding;GO:0050750//low-density lipoprotein particle receptor binding;GO:0051082//unfolded protein binding;GO:0019903//protein phosphatase binding;GO:0003723//RNA binding;GO:0005524//ATP binding	GO:0016529//sarcoplasmic reticulum;GO:0005788//endoplasmic reticulum lumen;GO:0042470//melanosome;GO:0005789//endoplasmic reticulum membrane;GO:0005829//cytosol;GO:0030496//midbody;GO:0048471//perinuclear region of cytoplasm;GO:0044459//plasma membrane part
Unigene31740_All	2195	13371	330.175	12841	325.693	gi|426246147|ref|XP_004016857.1|	874	0	PREDICTED: factor XIIa inhibitor-like [Ovis aries]	gi|31341211|ref|NM_174821.2|	2020	0	Bos taurus serpin peptidase inhibitor, clade G (C1 inhibitor), member 1 (SERPING1), mRNA >gi|927303|gb|U30332.1|BTU30332 Bos taurus factor XIIa inhibitor (BFXIIaINH) mRNA, complete cds	sp|P50448|F12AI_BOVIN	826	0	Factor XIIa inhibitor OS=Bos taurus PE=1 SV=1	MA3388	108	5e-23	COG4826	Serine protease inhibitor	K04001	0	826	bta:281035	C1 inhibitor	GO:0030168//platelet activation;GO:0001869//negative regulation of complement activation, lectin pathway;GO:0010951//negative regulation of endopeptidase activity;GO:0030162//regulation of proteolysis;GO:0008015//blood circulation;GO:0042730//fibrinolysis;GO:0007597//blood coagulation, intrinsic pathway;GO:0002576//platelet degranulation	GO:0005515//protein binding;GO:0004867//serine-type endopeptidase inhibitor activity	GO:0031093//platelet alpha granule lumen;GO:0005615//extracellular space
Unigene2423_All	1200	7166	323.675	5836	270.756	gi|390467442|ref|XP_002752324.2|	106.3	3e-21	PREDICTED: uncharacterized protein LOC100415134 [Callithrix jacchus]	gi|157279906|ref|NM_001104999.1|	1633	0	Bos taurus parathymosin (PTMS), mRNA >gi|151553827|gb|BC149395.1| Bos taurus parathymosin, mRNA (cDNA clone MGC:148905 IMAGE:8260981), complete cds	sp|P08814|PTMS_BOVIN	194	3e-49	Parathymosin OS=Bos taurus GN=PTMS PE=1 SV=2	Cgl1939	67.8	4e-11	COG0532	Translation initiation factor 2 (IF-2; GTPase)	K13784	4e-19	96.3	acs:100564806	prothymosin alpha	GO:0006260//DNA replication;GO:0043086//negative regulation of catalytic activity	GO:0004857//enzyme inhibitor activity;GO:0008270//zinc ion binding	GO:0005634//nucleus;GO:0005829//cytosol
Unigene31475_All	1163	6933	323.114	5486	262.616	gi|440905790|gb|ELR56124.1|	399.4	1e-109	Tetranectin [Bos grunniens mutus]	gi|426249666|ref|XM_004018522.1|	1233	0	PREDICTED: Ovis aries C-type lectin domain family 3, member B (CLEC3B), mRNA	sp|Q2KIS7|TETN_BOVIN	397	2e-110	Tetranectin OS=Bos taurus GN=CLEC3B PE=2 SV=1	DR0479	63.5	7e-10	COG0744	Membrane carboxypeptidase (penicillin-binding protein)	K12589	3e-109	395	pon:100458989	exosome complex component RRP42	GO:0001501//skeletal system development;GO:0030282//bone mineralization;GO:0071560//cellular response to transforming growth factor beta stimulus;GO:0010756//positive regulation of plasminogen activation	GO:0005509//calcium ion binding;GO:0036143//kringle domain binding;GO:0008201//heparin binding;GO:0030246//carbohydrate binding	GO:0005615//extracellular space;GO:0001652//granular component;GO:0031012//extracellular matrix;GO:0005737//cytoplasm
CL2115.Contig1_All	384	2261	319.142	2278	330.268	gi|296471700|tpg|DAA13815.1|	57.4	2e-07	TPA: AHNAK nucleoprotein [Bos taurus]	gi|426251877|ref|XM_004019599.1|	690	0	PREDICTED: Ovis aries AHNAK nucleoprotein (AHNAK), mRNA	sp|Q09666|AHNK_HUMAN	264	4e-71	Neuroblast differentiation-associated protein AHNAK OS=Homo sapiens GN=AHNAK PE=1 SV=2	--	--	--	--	--	--	--	--	--	--	GO:0007399//nervous system development	GO:0003676//nucleic acid binding;GO:0005515//protein binding	GO:0005634//nucleus
Unigene20713_All	701	4105	317.402	3288	261.131	gi|76253709|ref|NP_776770.2|	318.2	2e-85	heat shock cognate 71 kDa protein [Bos taurus] >gi|75773571|gb|AAI05183.1| Heat shock 70kDa protein 8 [Bos taurus]	gi|158262599|gb|BC154389.1|	1251	0	Bos taurus heat shock 70kDa protein 8, mRNA (cDNA clone IMAGE:8213438), partial cds	sp|P19120|HSP7C_BOVIN	318	9e-87	Heat shock cognate 71 kDa protein OS=Bos taurus GN=HSPA8 PE=1 SV=2	SPAC13G7.02c	185	5e-47	COG0443	Molecular chaperone	K03283	3e-86	318	bta:281831	heat shock 70kDa protein 1/8	GO:0016044//cellular membrane organization;GO:0007269//neurotransmitter secretion;GO:0006397//mRNA processing;GO:0045892//negative regulation of transcription, DNA-dependent;GO:0008380//RNA splicing;GO:0051726//regulation of cell cycle;GO:0019048//virus-host interaction;GO:0051085//chaperone mediated protein folding requiring cofactor;GO:0006892//post-Golgi vesicle-mediated transport;GO:0006986//…	GO:0051082//unfolded protein binding;GO:0042623//ATPase activity, coupled;GO:0005524//ATP binding	GO:0042470//melanosome;GO:0005730//nucleolus;GO:0005829//cytosol;GO:0005681//spliceosomal complex;GO:0009986//cell surface;GO:0061202//clathrin-sculpted gamma-aminobutyric acid transport vesicle membrane;GO:0070062//extracellular vesicular exosome;GO:0000974//Prp19 complex;GO:0005886//plasma membrane
Unigene6098_All	1136	6591	314.476	6632	325.02	gi|166714400|gb|ABY87964.1|	426.4	1e-117	CD9 antigen [Capra hircus]	gi|151556397|gb|BC147992.1|	1770	0	Bos taurus CD9 molecule, mRNA (cDNA clone MGC:166294 IMAGE:8622337), complete cds	sp|P30932|CD9_BOVIN	422	9e-118	CD9 antigen OS=Bos taurus GN=CD9 PE=2 SV=2	--	--	--	--	--	K06460	3e-117	422	bta:280746	CD9 antigen	GO:0030168//platelet activation;GO:0009414//response to water deprivation;GO:0007155//cell adhesion;GO:0014003//oligodendrocyte development;GO:0006928//cellular component movement;GO:0008285//negative regulation of cell proliferation;GO:0007420//brain development;GO:0030913//paranodal junction assembly;GO:0002576//platelet degranulation;GO:0007342//fusion of sperm to egg plasma membrane	GO:0005178//integrin binding	GO:0009897//external side of plasma membrane;GO:0005887//integral to plasma membrane;GO:0031092//platelet alpha granule membrane;GO:0016324//apical plasma membrane
CL936.Contig2_All	1777	10278	313.498	6805	213.199	gi|344235829|gb|EGV91932.1|	768.8	0	Actin, aortic smooth muscle [Cricetulus griseus]	gi|78045237|ref|NM_001034502.1|	2379	0	Bos taurus actin, alpha 2, smooth muscle, aorta (ACTA2), mRNA >gi|73586605|gb|BC102699.1| Bos taurus actin, alpha 2, smooth muscle, aorta, mRNA (cDNA clone MGC:127800 IMAGE:7954549), complete cds	sp|P62738|ACTA_RAT	765	0	Actin, aortic smooth muscle OS=Rattus norvegicus GN=Acta2 PE=2 SV=1	SPBC32H8.12c	689	0	COG5277	Actin and related proteins	K12313	0	773	mcc:100427024	actin, aortic smooth muscle	GO:0009615//response to virus;GO:0048741//skeletal muscle fiber development;GO:0030240//skeletal muscle thin filament assembly;GO:0008217//regulation of blood pressure;GO:0014829//vascular smooth muscle contraction;GO:0072144//glomerular mesangial cell development	GO:0005524//ATP binding;GO:0005515//protein binding;GO:0005200//structural constituent of cytoskeleton	GO:0005829//cytosol;GO:0005865//striated muscle thin filament;GO:0001725//stress fiber;GO:0005884//actin filament;GO:0030485//smooth muscle contractile fiber
Unigene2464_All	1162	6696	312.337	6381	305.722	gi|66792836|ref|NP_001019694.1|	148.7	5e-34	guanine nucleotide-binding protein G(I)/G(S)/G(O) subunit gamma-11 precursor [Bos taurus] >gi|75052661|sp|Q5E9F0.1|GBG11_BOVIN RecName: Full=Guanine nucleotide-binding protein G(I)/G(S)/G(O) subunit gamma-11; Flags: Precursor >gi|59858305|gb|AAX08987.1| guanine nucleotide binding protein (G protein), gamma 11 [Bos taurus] >gi|74354176|gb|AAI02675.1| Guanine nucleotide binding protein (G protein),…	gi|66792835|ref|NM_001024523.1|	1181	0	Bos taurus guanine nucleotide binding protein (G protein), gamma 11 (GNG11), mRNA >gi|59858304|gb|BT020970.1| Bos taurus guanine nucleotide binding protein (G protein), gamma 11 (GNG11), mRNA, complete cds	sp|Q5E9F0|GBG11_BOVIN	148	2e-35	Guanine nucleotide-binding protein G(I)/G(S)/G(O) subunit gamma-11 OS=Bos taurus GN=GNG11 PE=3 SV=1	--	--	--	--	--	K04546	4e-57	222	ssc:100522202	guanine nucleotide-binding protein G(I)/G(S)/G(O) subunit gamma-11	GO:0007186//G-protein coupled receptor signaling pathway;GO:0007602//phototransduction;GO:0010659//cardiac muscle cell apoptotic process;GO:0006112//energy reserve metabolic process;GO:0006184//GTP catabolic process;GO:0071377//cellular response to glucagon stimulus;GO:0071456//cellular response to hypoxia;GO:0042462//eye photoreceptor cell development;GO:0008104//protein localization	GO:0004871//signal transducer activity;GO:0003924//GTPase activity	GO:0001750//photoreceptor outer segment;GO:0005834//heterotrimeric G-protein complex;GO:0001917//photoreceptor inner segment
Unigene17351_All	1469	8447	311.67	8004	303.34	gi|296471625|tpg|DAA13740.1|	902.1	0	TPA: elongation factor 1-gamma [Bos taurus]	gi|402692703|ref|NM_001040487.2|	2599	0	Bos taurus eukaryotic translation elongation factor 1 gamma (EEF1G), mRNA	sp|Q3SZV3|EF1G_BOVIN	899	0	Elongation factor 1-gamma OS=Bos taurus GN=EEF1G PE=2 SV=1	YKL081w	224	3e-58	COG0625	Glutathione S-transferase	K03233	0	899	bta:326581	elongation factor 1-gamma	GO:0009615//response to virus;GO:0006414//translational elongation	GO:0003746//translation elongation factor activity;GO:0005515//protein binding	GO:0005853//eukaryotic translation elongation factor 1 complex;GO:0005829//cytosol
Unigene18884_All	3308	18963	310.711	14875	250.343	--	--	--	--	gi|162287373|ref|NM_001111103.1|	2498	0	Bos taurus polymerase I and transcript release factor (PTRF), transcript variant 2, mRNA	--	--	--	--	--	--	--	--	--	--	--	--	--	--	-	-	-
CL909.Contig3_All	4207	24095	310.434	27231	360.359	gi|344250492|gb|EGW06596.1|	698.4	0	Elongation factor 1-alpha 1 [Cricetulus griseus]	gi|426234346|ref|XM_004011108.1|	2876	0	PREDICTED: Ovis aries elongation factor-1 alpha (LOC100101228), mRNA	sp|P68105|EF1A1_RABIT	603	8e-172	Elongation factor 1-alpha 1 OS=Oryctolagus cuniculus GN=EEF1A1 PE=1 SV=1	SPCC794.09c	483	9e-136	COG5256	Translation elongation factor EF-1alpha (GTPase)	K03231	3e-171	603	ssc:574059	elongation factor 1-alpha	GO:0006355//regulation of transcription, DNA-dependent;GO:0006414//translational elongation;GO:0006184//GTP catabolic process	GO:0019901//protein kinase binding;GO:0003746//translation elongation factor activity;GO:0005525//GTP binding;GO:0003924//GTPase activity	GO:0005829//cytosol;GO:0005853//eukaryotic translation elongation factor 1 complex;GO:0005634//nucleus
Unigene24588_All	1351	7721	309.765	8349	344.051	gi|330417948|ref|NP_001193426.1|	149.1	5e-34	collagen alpha-1(XII) chain precursor [Bos taurus]	gi|330417947|ref|NM_001206497.1|	2365	0	Bos taurus collagen, type XII, alpha 1 (COL12A1), mRNA	sp|Q99715|COCA1_HUMAN	884	0	Collagen alpha-1(XII) chain OS=Homo sapiens GN=COL12A1 PE=1 SV=2	--	--	--	--	--	K08132	0	900	bta:359712	collagen, type XII, alpha	GO:0001501//skeletal system development;GO:0007155//cell adhesion;GO:0030199//collagen fibril organization	GO:0030020//extracellular matrix structural constituent conferring tensile strength	GO:0005615//extracellular space;GO:0005788//endoplasmic reticulum lumen;GO:0070062//extracellular vesicular exosome;GO:0005595//collagen type XII
CL1879.Contig2_All	634	3618	309.31	3159	277.399	gi|118151354|ref|NP_001071609.1|	269.2	9e-71	interferon-induced transmembrane protein 3 [Bos taurus]	gi|426252172|ref|XM_004019741.1|	831	0	PREDICTED: Ovis aries interferon-induced transmembrane protein 3-like (LOC101104700), mRNA	sp|Q01628|IFM3_HUMAN	192	5e-49	Interferon-induced transmembrane protein 3 OS=Homo sapiens GN=IFITM3 PE=1 SV=2	--	--	--	--	--	K06566	1e-71	269	bta:777594	interferon induced transmembrane protein	GO:0009607//response to biotic stimulus	-	GO:0016021//integral to membrane
Unigene12045_All	2392	13476	305.361	15607	363.248	gi|33354271|ref|NP_877589.1|	488.4	7e-136	tissue factor pathway inhibitor 2 precursor [Bos taurus] >gi|75053603|sp|Q7YRQ8.1|TFPI2_BOVIN RecName: Full=Tissue factor pathway inhibitor 2; Short=TFPI-2; Flags: Precursor >gi|32478144|gb|AAO84035.1| tissue factor pathway inhibitor-2 [Bos taurus] >gi|73586850|gb|AAI03206.1| Tissue factor pathway inhibitor 2 [Bos taurus] >gi|296488669|tpg|DAA30782.1| TPA: tissue factor pathway inhibitor 2 precur…	gi|426227329|ref|XM_004007722.1|	2377	0	PREDICTED: Ovis aries tissue factor pathway inhibitor 2 (TFPI2), mRNA	sp|Q7YRQ8|TFPI2_BOVIN	488	3e-137	Tissue factor pathway inhibitor 2 OS=Bos taurus GN=TFPI2 PE=2 SV=1	--	--	--	--	--	K03909	6e-37	156	aml:100467371	tissue factor pathway inhibitor	GO:0010466//negative regulation of peptidase activity;GO:0007596//blood coagulation	GO:0004867//serine-type endopeptidase inhibitor activity;GO:0005201//extracellular matrix structural constituent	GO:0005578//proteinaceous extracellular matrix
Unigene10093_All	1279	7204	305.293	4822	209.894	gi|397498485|ref|XP_003820013.1|	788.9	0	PREDICTED: heat shock cognate 71 kDa protein [Pan paniscus]	gi|402691842|ref|NM_174345.4|	2228	0	Bos taurus heat shock 70kDa protein 8 (HSPA8), mRNA	sp|Q71U34|HSP7C_SAGOE	784	0	Heat shock cognate 71 kDa protein OS=Saguinus oedipus GN=HSPA8 PE=2 SV=1	SPAC13G7.02c	641	0	COG0443	Molecular chaperone	K03283	0	784	xla:100037033	heat shock 70kDa protein 1/8	GO:0016044//cellular membrane organization;GO:0007269//neurotransmitter secretion;GO:0006397//mRNA processing;GO:0045892//negative regulation of transcription, DNA-dependent;GO:0008380//RNA splicing;GO:0051726//regulation of cell cycle;GO:0019048//virus-host interaction;GO:0051085//chaperone mediated protein folding requiring cofactor;GO:0006892//post-Golgi vesicle-mediated transport;GO:0006200//…	GO:0005102//receptor binding;GO:0043531//ADP binding;GO:0051082//unfolded protein binding;GO:0042623//ATPase activity, coupled;GO:0005524//ATP binding	GO:0043005//neuron projection;GO:0042470//melanosome;GO:0005730//nucleolus;GO:0005829//cytosol;GO:0005681//spliceosomal complex;GO:0009986//cell surface;GO:0061202//clathrin-sculpted gamma-aminobutyric acid transport vesicle membrane;GO:0043025//neuronal cell body;GO:0070062//extracellular vesicular exosome;GO:0000974//Prp19 complex;GO:0008021//synaptic vesicle;GO:0005886//plasma membrane
CL1365.Contig2_All	2573	14421	303.788	12837	277.759	gi|148691289|gb|EDL23236.1|	907.9	0	tubulin, beta 5 [Mus musculus]	gi|426250619|ref|XM_004018984.1|	4159	0	PREDICTED: Ovis aries tubulin, beta 2A class IIa, transcript variant 1 (TUBB2A), mRNA	sp|P09244|TBB7_CHICK	907	0	Tubulin beta-7 chain OS=Gallus gallus PE=2 SV=1	ECU03g0820i	748	0	COG5023	Tubulin	K07375	0	907	acs:100563630	tubulin beta	GO:0042267//natural killer cell mediated cytotoxicity;GO:0006928//cellular component movement;GO:0030705//cytoskeleton-dependent intracellular transport;GO:0051301//cell division;GO:0006184//GTP catabolic process;GO:0051225//spindle assembly;GO:0051258//protein polymerization;GO:0000086//G2/M transition of mitotic cell cycle	GO:0032794//GTPase activating protein binding;GO:0005525//GTP binding;GO:0042288//MHC class I protein binding;GO:0019904//protein domain specific binding;GO:0032403//protein complex binding;GO:0003924//GTPase activity;GO:0005200//structural constituent of cytoskeleton	GO:0045298//tubulin complex;GO:0044297//cell body;GO:0005641//nuclear envelope lumen;GO:0005829//cytosol;GO:0005874//microtubule;GO:0070062//extracellular vesicular exosome;GO:0005886//plasma membrane
CL304.Contig2_All	338	1892	303.402	1950	321.19	gi|449269808|gb|EMC80554.1|	163.3	3e-39	40S ribosomal protein S4, partial [Columba livia]	gi|402767124|ref|NM_001082422.2|	535	1e-149	Bos taurus ribosomal protein S4, Y-linked 1 (RPS4Y1), mRNA	sp|Q6PBC4|RS4_XENTR	163	9e-41	40S ribosomal protein S4 OS=Xenopus tropicalis GN=rps4 PE=2 SV=3	YJR145c	108	2e-24	COG1471	Ribosomal protein S4E	K02987	3e-40	163	acs:100555038	small subunit ribosomal protein S4e	GO:0000184//nuclear-transcribed mRNA catabolic process, nonsense-mediated decay;GO:0006415//translational termination;GO:0006413//translational initiation;GO:0006414//translational elongation;GO:0045727//positive regulation of translation;GO:0008284//positive regulation of cell proliferation;GO:0007420//brain development;GO:0009790//embryo development;GO:0019083//viral transcription;GO:0006614//S…	GO:0003735//structural constituent of ribosome;GO:0019843//rRNA binding	GO:0005844//polysome;GO:0022627//cytosolic small ribosomal subunit
CL304.Contig1_All	340	1900	302.893	1966	321.921	gi|449269808|gb|EMC80554.1|	163.3	3e-39	40S ribosomal protein S4, partial [Columba livia]	gi|402744101|ref|NM_001035445.2|	553	1e-154	Bos taurus ribosomal protein S4, X-linked (RPS4X), mRNA	sp|Q6PBC4|RS4_XENTR	163	9e-41	40S ribosomal protein S4 OS=Xenopus tropicalis GN=rps4 PE=2 SV=3	YJR145c	108	2e-24	COG1471	Ribosomal protein S4E	K02987	3e-40	163	acs:100555038	small subunit ribosomal protein S4e	GO:0000184//nuclear-transcribed mRNA catabolic process, nonsense-mediated decay;GO:0006415//translational termination;GO:0006413//translational initiation;GO:0006414//translational elongation;GO:0045727//positive regulation of translation;GO:0008284//positive regulation of cell proliferation;GO:0007420//brain development;GO:0009790//embryo development;GO:0019083//viral transcription;GO:0006614//S…	GO:0003735//structural constituent of ribosome;GO:0019843//rRNA binding	GO:0005844//polysome;GO:0022627//cytosolic small ribosomal subunit
Unigene28258_All	1977	11043	302.757	9122	256.878	gi|441677786|ref|XP_003279515.2|	71.2	2e-10	PREDICTED: LOW QUALITY PROTEIN: polymerase I and transcript release factor [Nomascus leucogenys]	gi|162287373|ref|NM_001111103.1|	2811	0	Bos taurus polymerase I and transcript release factor (PTRF), transcript variant 2, mRNA	sp|Q6NZI2|PTRF_HUMAN	691	0	Polymerase I and transcript release factor OS=Homo sapiens GN=PTRF PE=1 SV=1	Cgl1939	71.2	6e-12	COG0532	Translation initiation factor 2 (IF-2; GTPase)	K10384	5e-16	87	ecb:100060541	filaggrin	GO:0006355//regulation of transcription, DNA-dependent;GO:0006363//termination of RNA polymerase I transcription;GO:0006361//transcription initiation from RNA polymerase I promoter	GO:0042134//rRNA primary transcript binding;GO:0005515//protein binding	GO:0005829//cytosol;GO:0005739//mitochondrion;GO:0005901//caveola;GO:0005654//nucleoplasm;GO:0005783//endoplasmic reticulum
CL858.Contig3_All	2878	15894	299.334	14186	274.419	gi|41386798|ref|NP_776993.1|	192.2	1e-46	polyadenylate-binding protein 1 [Bos taurus] >gi|46367787|ref|NP_002559.2| polyadenylate-binding protein 1 [Homo sapiens] >gi|383872540|ref|NP_001244826.1| polyadenylate-binding protein 1 [Macaca mulatta] >gi|3183544|sp|P11940.2|PABP1_HUMAN RecName: Full=Polyadenylate-binding protein 1; Short=PABP-1; Short=Poly(A)-binding protein 1 >gi|47117093|sp|P61286.1|PABP1_BOVIN RecName: Full=Polyadenylate-…	gi|75832066|ref|NM_174568.2|	5277	0	Bos taurus poly(A) binding protein, cytoplasmic 1 (PABPC1), mRNA >gi|74268034|gb|BC102365.1| Bos taurus poly(A) binding protein, cytoplasmic 1, mRNA (cDNA clone MGC:127524 IMAGE:7949836), complete cds	sp|P11940|PABP1_HUMAN	1267	0	Polyadenylate-binding protein 1 OS=Homo sapiens GN=PABPC1 PE=1 SV=2	YCL011c	92	5e-18	COG0724	RNA-binding proteins (RRM domain)	K13126	0	1267	ssc:100153958	polyadenylate-binding protein	GO:0006413//translational initiation;GO:0045727//positive regulation of translation;GO:0048255//mRNA stabilization;GO:2000623//negative regulation of nuclear-transcribed mRNA catabolic process, nonsense-mediated decay;GO:0000289//nuclear-transcribed mRNA poly(A) tail shortening;GO:0000398//mRNA splicing, via spliceosome;GO:0006378//mRNA polyadenylation	GO:0008022//protein C-terminus binding;GO:0000166//nucleotide binding;GO:0008143//poly(A) RNA binding;GO:0008494//translation activator activity	GO:0005829//cytosol;GO:0071013//catalytic step 2 spliceosome;GO:0010494//cytoplasmic stress granule
Unigene25134_All	480	2635	297.546	2056	238.466	gi|40889756|pdb|1UH6|A	157.5	1e-37	Chain A, Solution Structure Of The Murine Ubiquitin-Like 5 Protein From Riken Cdna 0610031k06	gi|426228944|ref|XM_004008506.1|	745	0	PREDICTED: Ovis aries ubiquitin-like 5 (UBL5), mRNA	sp|Q791B0|UBL5_PSAOB	156	2e-38	Ubiquitin-like protein 5 OS=Psammomys obesus GN=UBL5 PE=3 SV=1	--	--	--	--	--	K13113	7e-38	156	mdo:100012958	ubiquitin-like protein 5	-	-	GO:0005737//cytoplasm
Unigene28290_All	1674	8955	289.951	6027	200.443	gi|426220555|ref|XP_004004480.1|	837.8	0	PREDICTED: clusterin isoform 1 [Ovis aries]	gi|151555909|gb|BC149632.1|	2629	0	Bos taurus clusterin, mRNA (cDNA clone MGC:159672 IMAGE:8581039), complete cds	sp|P17697|CLUS_BOVIN	831	0	Clusterin OS=Bos taurus GN=CLU PE=1 SV=1	--	--	--	--	--	K10955	8e-09	62.8	gga:423101	intestinal mucin-2	GO:0061077//chaperone-mediated protein folding;GO:0009615//response to virus;GO:0051788//response to misfolded protein;GO:2000060//positive regulation of protein ubiquitination involved in ubiquitin-dependent protein catabolic process;GO:0043066//negative regulation of apoptotic process;GO:0032463//negative regulation of protein homooligomerization;GO:0050821//protein stabilization;GO:0032436//po…	GO:0031625//ubiquitin protein ligase binding;GO:0051787//misfolded protein binding;GO:0016887//ATPase activity	GO:0034366//spherical high-density lipoprotein particle;GO:0031966//mitochondrial membrane;GO:0005829//cytosol;GO:0048471//perinuclear region of cytoplasm;GO:0005783//endoplasmic reticulum;GO:0042583//chromaffin granule;GO:0005634//nucleus;GO:0031012//extracellular matrix
Unigene2353_All	1037	5503	287.631	7616	408.877	gi|296487901|tpg|DAA30014.1|	491.5	2e-137	TPA: insulin-like growth factor-binding protein 6 precursor [Bos taurus]	gi|402691931|ref|NM_001040495.2|	1526	0	Bos taurus insulin-like growth factor binding protein 6 (IGFBP6), mRNA	sp|Q05718|IBP6_BOVIN	489	3e-138	Insulin-like growth factor-binding protein 6 OS=Bos taurus GN=IGFBP6 PE=2 SV=2	RSc2303	55.8	1e-07	COG4796	Type II secretory pathway, component HofQ	K10138	8e-35	148	cfa:100855619	insulin-like growth factor-binding protein 3	GO:0008285//negative regulation of cell proliferation;GO:0001558//regulation of cell growth;GO:0007165//signal transduction	GO:0031994//insulin-like growth factor I binding	GO:0005615//extracellular space;GO:0005794//Golgi apparatus
Unigene31459_All	1195	6339	287.519	4449	207.271	gi|440904840|gb|ELR55300.1|	712.2	0	Eukaryotic translation initiation factor 3 subunit H, partial [Bos grunniens mutus]	gi|426235707|ref|XM_004011773.1|	2107	0	PREDICTED: Ovis aries eukaryotic translation initiation factor 3, subunit H (EIF3H), mRNA	sp|Q56JZ5|EIF3H_BOVIN	701	0	Eukaryotic translation initiation factor 3 subunit H OS=Bos taurus GN=EIF3H PE=2 SV=1	YFR004w	63.5	7e-10	COG1310	Predicted metal-dependent protease of the PAD1/JAB1 superfamily	K03247	0	701	bta:506873	translation initiation factor 3 subunit H	GO:0006446//regulation of translational initiation	GO:0005515//protein binding;GO:0003743//translation initiation factor activity	GO:0005852//eukaryotic translation initiation factor 3 complex;GO:0005829//cytosol
Unigene14358_All	597	3149	285.899	2521	235.095	gi|73586576|gb|AAI02339.1|	264.6	2e-69	FKBP1A protein [Bos taurus]	gi|78365304|ref|NM_001035456.1|	1007	0	Bos taurus FK506 binding protein 1A, 12kDa (FKBP1A), mRNA >gi|59858514|gb|BT021075.1| Bos taurus FK506 binding protein 1A, 12kDa (FKBP1A), mRNA, complete cds	sp|P18203|FKB1A_BOVIN	224	1e-58	Peptidyl-prolyl cis-trans isomerase FKBP1A OS=Bos taurus GN=FKBP1A PE=1 SV=2	SPBC839.17c	139	3e-33	COG0545	FKBP-type peptidyl-prolyl cis-trans isomerases 1	K09568	3e-59	228	mcc:698165	FK506-binding protein 1 [EC:5.2.1.8]	GO:0032925//regulation of activin receptor signaling pathway;GO:0007179//transforming growth factor beta receptor signaling pathway;GO:0042026//protein refolding;GO:0043123//positive regulation of I-kappaB kinase/NF-kappaB cascade;GO:0032092//positive regulation of protein binding;GO:0050776//regulation of immune response;GO:0006458//'de novo' protein folding;GO:0060347//heart trabecula formation…	GO:0034713//type I transforming growth factor beta receptor binding;GO:0005024//transforming growth factor beta-activated receptor activity;GO:0005528//FK506 binding;GO:0005219//ryanodine-sensitive calcium-release channel activity;GO:0044325//ion channel binding;GO:0019855//calcium channel inhibitor activity;GO:0003755//peptidyl-prolyl cis-trans isomerase activity;GO:0046332//SMAD binding;GO:0048…	GO:0014802//terminal cisterna;GO:0005829//cytosol;GO:0030424//axon;GO:0033017//sarcoplasmic reticulum membrane
CL1965.Contig1_All	431	2247	282.579	55	7.1044	gi|148744128|gb|AAI42385.1|	223.4	2e-57	Unknown (protein for MGC:159455) [Bos taurus]	gi|148744127|gb|BC142384.1|	581	1e-162	Bos taurus cDNA clone MGC:159455 IMAGE:8169446, complete cds	sp|B9A064|IGLL5_HUMAN	190	8e-49	Immunoglobulin lambda-like polypeptide 5 OS=Homo sapiens GN=IGLL5 PE=2 SV=2	--	--	--	--	--	K06554	6e-57	219	bta:789205	immunoglobulin lambda-like polypeptide 1	-	-	-
Unigene9659_All	1012	5268	282.15	5172	284.526	--	--	--	--	gi|73586575|gb|BC102338.1|	1750	0	Bos taurus FK506 binding protein 1A, 12kDa, mRNA (cDNA clone IMAGE:7951983), partial cds	--	--	--	--	--	--	--	--	--	--	--	--	--	--	-	-	-
Unigene34647_All	226	1166	279.643	1279	315.07	--	--	--	--	gi|155372036|ref|NM_001101156.1|	309	3e-81	Bos taurus peripheral myelin protein 22 (PMP22), mRNA >gi|151553674|gb|BC148075.1| Bos taurus peripheral myelin protein 22, mRNA (cDNA clone MGC:143411 IMAGE:8286560), complete cds	--	--	--	--	--	--	--	--	--	--	--	--	--	--	-	-	-
Unigene35128_All	1117	5737	278.385	5128	255.587	gi|134085797|ref|NP_001076870.1|	481.5	3e-134	protein kinase C delta-binding protein [Bos taurus] >gi|187611336|sp|A4FV37.1|PRDBP_BOVIN RecName: Full=Protein kinase C delta-binding protein; AltName: Full=Cavin-3 >gi|133778193|gb|AAI23693.1| PRKCDBP protein [Bos taurus] >gi|296480020|tpg|DAA22135.1| TPA: protein kinase C delta-binding protein [Bos taurus]	gi|134085796|ref|NM_001083401.1|	1735	0	Bos taurus protein kinase C, delta binding protein (PRKCDBP), mRNA >gi|133778192|gb|BC123692.1| Bos taurus protein kinase C, delta binding protein, mRNA (cDNA clone MGC:142825 IMAGE:8202664), complete cds	sp|A4FV37|PRDBP_BOVIN	481	1e-135	Protein kinase C delta-binding protein OS=Bos taurus GN=PRKCDBP PE=2 SV=1	RSc2303	65.1	2e-10	COG4796	Type II secretory pathway, component HofQ	K03626	3e-16	86.7	gga:396544	nascent polypeptide-associated complex subunit alpha	-	GO:0005080//protein kinase C binding	-
Unigene32769_All	4694	23814	274.982	26230	311.1	gi|332218050|ref|XP_003258172.1|	80.5	1e-12	PREDICTED: metalloproteinase inhibitor 3 [Nomascus leucogenys]	gi|163955273|gb|AC149762.4|	6070	0	Bos taurus BAC CH240-123C23 (Children's Hospital Oakland Research Institute Bovine BAC Library (male)) complete sequence	sp|Q5PXZ9|TIMP3_MACMU	457	8e-128	Metalloproteinase inhibitor 3 OS=Macaca mulatta GN=TIMP3 PE=2 SV=1	--	--	--	--	--	--	--	--	--	--	GO:0051045//negative regulation of membrane protein ectodomain proteolysis;GO:0007417//central nervous system development;GO:0006917//induction of apoptosis;GO:0043627//response to estrogen stimulus;GO:0071310//cellular response to organic substance;GO:0007601//visual perception;GO:0043086//negative regulation of catalytic activity;GO:0051593//response to folic acid;GO:0007568//aging;GO:0042246//…	GO:0046872//metal ion binding;GO:0005515//protein binding;GO:0008191//metalloendopeptidase inhibitor activity	GO:0005604//basement membrane;GO:0005737//cytoplasm
Unigene29325_All	2543	12815	273.141	9807	214.701	gi|426219841|ref|XP_004004126.1|	741.5	0	PREDICTED: asporin [Ovis aries]	gi|402746459|ref|NM_001034309.2|	3874	0	Bos taurus asporin (ASPN), mRNA	sp|Q3ZBN5|ASPN_BOVIN	735	0	Asporin OS=Bos taurus GN=ASPN PE=2 SV=1	SPy1798	72	5e-12	COG4886	Leucine-rich repeat (LRR) protein	K08120	0	735	bta:507990	asporin	GO:0070171//negative regulation of tooth mineralization;GO:0030512//negative regulation of transforming growth factor beta receptor signaling pathway;GO:0030282//bone mineralization	GO:0005509//calcium ion binding	GO:0005578//proteinaceous extracellular matrix
Unigene21942_All	2467	12404	272.525	10031	226.37	gi|261244974|ref|NP_001159670.1|	649.4	0	four and a half LIM domains protein 1 [Ovis aries] >gi|256665363|gb|ACV04827.1| four and a half LIM domains 1 protein [Ovis aries]	gi|164448593|ref|NM_001113259.1|	3356	0	Bos taurus four and a half LIM domains 1 (FHL1), transcript variant 2, mRNA	sp|Q9WUH4|FHL1_RAT	608	2e-173	Four and a half LIM domains protein 1 OS=Rattus norvegicus GN=Fhl1 PE=2 SV=1	--	--	--	--	--	K14365	0	645	ssc:397667	four and a half LIM domains protein 1	GO:0043268//positive regulation of potassium ion transport;GO:2000134//negative regulation of G1/S transition of mitotic cell cycle;GO:0030308//negative regulation of cell growth;GO:0003254//regulation of membrane depolarization;GO:0007517//muscle organ development;GO:0009887//organ morphogenesis;GO:0010972//negative regulation of G2/M transition of mitotic cell cycle;GO:0030154//cell differentia…	GO:0008270//zinc ion binding;GO:0044325//ion channel binding	GO:0005829//cytosol;GO:0005634//nucleus;GO:0005886//plasma membrane
Unigene20896_All	2211	11103	272.186	10093	254.142	gi|13385036|ref|NP_079862.1|	429.9	2e-118	60S ribosomal protein L15 [Mus musculus] >gi|15431293|ref|NP_002939.2| 60S ribosomal protein L15 isoform 1 [Homo sapiens] >gi|20806169|ref|NP_620814.1| 60S ribosomal protein L15 [Rattus norvegicus] >gi|118150852|ref|NP_001071334.1| 60S ribosomal protein L15 [Bos taurus] >gi|197102206|ref|NP_001127692.1| 60S ribosomal protein L15 [Pongo abelii] >gi|302148496|ref|NP_001180490.1| ribosomal protein L…	gi|118150851|ref|NM_001077866.1|	2993	0	Bos taurus ribosomal protein L15 (RPL15), mRNA >gi|74268339|gb|BC102404.1| Bos taurus ribosomal protein L15, mRNA (cDNA clone MGC:127659 IMAGE:7948850), complete cds	sp|P61314|RL15_RAT	429	1e-119	60S ribosomal protein L15 OS=Rattus norvegicus GN=Rpl15 PE=1 SV=2	SPCC576.11	311	4e-84	COG1632	Ribosomal protein L15E	K02877	4e-119	429	ssc:100620094	large subunit ribosomal protein L15e	GO:0006413//translational initiation;GO:0019083//viral transcription;GO:0006414//translational elongation;GO:0006415//translational termination;GO:0006614//SRP-dependent cotranslational protein targeting to membrane;GO:0000184//nuclear-transcribed mRNA catabolic process, nonsense-mediated decay	GO:0003723//RNA binding;GO:0003735//structural constituent of ribosome;GO:0005515//protein binding	GO:0022625//cytosolic large ribosomal subunit
Unigene28909_All	445	2222	270.644	1445	180.781	gi|440897969|gb|ELR49557.1|	189.9	3e-47	Retinoic acid receptor responder protein 2 [Bos grunniens mutus]	gi|402692146|ref|NM_001046020.2|	607	1e-170	Bos taurus retinoic acid receptor responder (tazarotene induced) 2 (RARRES2), mRNA	sp|Q29RS5|RARR2_BOVIN	189	1e-48	Retinoic acid receptor responder protein 2 OS=Bos taurus GN=RARRES2 PE=2 SV=1	--	--	--	--	--	K10044	4e-48	189	bta:508990	retinoic acid receptor responder protein 2	GO:0050873//brown fat cell differentiation;GO:0048566//embryonic digestive tract development;GO:0001523//retinoid metabolic process;GO:0001701//in utero embryonic development;GO:0010759//positive regulation of macrophage chemotaxis	GO:0005102//receptor binding	GO:0031012//extracellular matrix;GO:0005576//extracellular region
Unigene22737_All	1593	7953	270.601	10566	369.266	--	--	--	--	gi|154152010|ref|NM_001100299.1|	2181	0	Bos taurus cysteine-rich secretory protein LCCL domain containing 2 (CRISPLD2), mRNA >gi|151553803|gb|BC148143.1| Bos taurus cysteine-rich secretory protein LCCL domain containing 2, mRNA (cDNA clone MGC:148807 IMAGE:8361054), complete cds	--	--	--	--	--	--	--	--	--	--	--	--	--	--	-	-	-
Unigene10179_All	1721	8579	270.19	7570	244.883	gi|403283784|ref|XP_003933284.1|	26.6	4e-94	PREDICTED: destrin [Saimiri boliviensis boliviensis]	gi|426240902|ref|XM_004014284.1|	1425	0	PREDICTED: Ovis aries destrin (actin depolymerizing factor) (DSTN), mRNA	sp|P60982|DEST_PIG	337	6e-92	Destrin OS=Sus scrofa GN=DSTN PE=1 SV=3	--	--	--	--	--	K10363	8e-94	345	ptr:458108	destrin (actin-depolymerizing factor)	GO:0030836//positive regulation of actin filament depolymerization;GO:0000910//cytokinesis;GO:0051014//actin filament severing;GO:0006928//cellular component movement	GO:0003779//actin binding	GO:0030864//cortical actin cytoskeleton
Unigene9866_All	666	3303	268.812	4037	337.465	gi|153792146|ref|NP_001093099.1|	174.5	3e-42	regakine 1-like protein precursor [Ovis aries] >gi|148767457|gb|ABR10700.1| regakine 1-like protein [Ovis aries]	gi|297307162|ref|NM_001034220.2|	735	0	Bos taurus regakine 1 (LOC504773), mRNA	sp|P82943|REG1_BOVIN	141	1e-33	Regakine-1 OS=Bos taurus PE=1 SV=2	--	--	--	--	--	K05408	5e-19	94.7	cfa:480600	C-C motif chemokine 3	GO:0030593//neutrophil chemotaxis;GO:0006954//inflammatory response;GO:0071407//cellular response to organic cyclic compound;GO:0009636//response to toxic substance;GO:0045671//negative regulation of osteoclast differentiation;GO:0014808//release of sequestered calcium ion into cytosol by sarcoplasmic reticulum;GO:0050918//positive chemotaxis;GO:0007010//cytoskeleton organization;GO:0070374//posi…	GO:0031726//CCR1 chemokine receptor binding;GO:0008201//heparin binding;GO:0016004//phospholipase activator activity;GO:0008009//chemokine activity;GO:0031730//CCR5 chemokine receptor binding;GO:0004698//calcium-dependent protein kinase C activity;GO:0042056//chemoattractant activity	GO:0005829//cytosol;GO:0005615//extracellular space
Unigene24896_All	306	1506	266.758	1355	246.526	gi|149062079|gb|EDM12502.1|	57.4	2e-07	rCG48326, isoform CRA_b [Rattus norvegicus]	gi|465977431|ref|XM_004264377.1|	412	1e-112	PREDICTED: Orcinus orca cofilin 1 (non-muscle) (CFL1), mRNA	--	--	--	--	--	--	--	--	--	--	--	--	--	--	-	-	-
Unigene10115_All	1039	5086	265.323	4248	227.621	--	--	--	--	gi|8515725|gb|AF259378.1|AF259378	1061	0	Capra hircus CD34 mRNA, partial cds	--	--	--	--	--	--	--	--	--	--	--	--	--	--	-	-	-
CL3284.Contig1_All	3029	14735	263.673	12012	220.78	gi|60592792|ref|NP_001012688.1|	1453	0	heat shock protein HSP 90-alpha [Bos taurus] >gi|75072500|sp|Q76LV2.3|HS90A_BOVIN RecName: Full=Heat shock protein HSP 90-alpha >gi|34392343|dbj|BAC82487.1| 90-kDa heat shock protein alpha [Bos taurus] >gi|115503919|gb|ABI99473.1| heat shock protein alpha [Ovis aries] >gi|296475167|tpg|DAA17282.1| TPA: heat shock protein HSP 90-alpha [Bos taurus]	gi|330864807|ref|NM_001012670.2|	4990	0	Bos taurus heat shock protein 90kDa alpha (cytosolic), class A member 1 (HSP90AA1), mRNA	sp|Q76LV2|HS90A_BOVIN	1452	0	Heat shock protein HSP 90-alpha OS=Bos taurus GN=HSP90AA1 PE=2 SV=3	SPAC926.04c	894	0	COG0326	Molecular chaperone, HSP90 family	K04079	0	1452	bta:281832	molecular chaperone HtpG	GO:0051131//chaperone-mediated protein complex assembly;GO:0042026//protein refolding;GO:0003009//skeletal muscle contraction;GO:0045585//positive regulation of cytotoxic T cell differentiation;GO:0007411//axon guidance;GO:0045429//positive regulation of nitric oxide biosynthetic process;GO:0009651//response to salt stress;GO:0006200//ATP catabolic process;GO:0006986//response to unfolded protein…	GO:0005525//GTP binding;GO:0002135//CTP binding;GO:0042803//protein homodimerization activity;GO:0002134//UTP binding;GO:0051082//unfolded protein binding;GO:0017098//sulfonylurea receptor binding;GO:0032564//dATP binding;GO:0003729//mRNA binding;GO:0044325//ion channel binding;GO:0005524//ATP binding;GO:0016887//ATPase activity;GO:0030911//TPR domain binding;GO:0019901//protein kinase binding;GO…	GO:0009986//cell surface;GO:0031526//brush border membrane;GO:0043005//neuron projection;GO:0016324//apical plasma membrane;GO:0043234//protein complex;GO:0005829//cytosol;GO:0016323//basolateral plasma membrane;GO:0048471//perinuclear region of cytoplasm;GO:0042470//melanosome;GO:0043025//neuronal cell body;GO:0031012//extracellular matrix
Unigene13373_All	905	4396	263.283	4824	296.758	gi|149053135|gb|EDM04952.1|	327.4	5e-88	gamma-aminobutyric acid receptor associated protein, isoform CRA_b [Rattus norvegicus]	gi|426237483|ref|XM_004012641.1|	1645	0	PREDICTED: Ovis aries GABA(A) receptor-associated protein (GABARAP), mRNA	sp|P60517|GBRAP_RAT	241	2e-63	Gamma-aminobutyric acid receptor-associated protein OS=Rattus norvegicus GN=Gabarap PE=1 SV=1	--	--	--	--	--	K08341	2e-73	276	mcc:695627	GABA(A) receptor-associated protein (autophagy-related protein 8)	GO:0006915//apoptotic process;GO:0007420//brain development;GO:0000226//microtubule cytoskeleton organization;GO:0006605//protein targeting;GO:0007268//synaptic transmission;GO:0006914//autophagy	GO:0050811//GABA receptor binding;GO:0008017//microtubule binding;GO:0048487//beta-tubulin binding	GO:0005764//lysosome;GO:0005875//microtubule associated complex;GO:0000421//autophagic vacuole membrane;GO:0005874//microtubule;GO:0000139//Golgi membrane;GO:0044297//cell body;GO:0031410//cytoplasmic vesicle;GO:0015629//actin cytoskeleton;GO:0048471//perinuclear region of cytoplasm;GO:0005790//smooth endoplasmic reticulum;GO:0005886//plasma membrane
Unigene1085_All	1925	9341	263.013	10729	310.294	gi|119625564|gb|EAX05159.1|	82.4	9e-14	hCG1820575 [Homo sapiens]	gi|358410246|ref|XM_003581710.1|	2884	0	PREDICTED: Bos taurus myosin light chain kinase, smooth muscle-like (LOC100850955), mRNA	--	--	--	--	--	--	--	--	--	--	--	--	--	--	-	-	-
Unigene6509_All	1953	9420	261.435	9626	274.402	gi|426228900|ref|XP_004008533.1|	877.5	0	PREDICTED: calreticulin [Ovis aries]	gi|31343070|ref|NM_174000.2|	3243	0	Bos taurus calreticulin (CALR), mRNA >gi|19911172|dbj|AB067687.1| Bos taurus crt mRNA for calreticulin, complete cds	sp|P52193|CALR_BOVIN	876	0	Calreticulin OS=Bos taurus GN=CALR PE=1 SV=2	YKL088w	55.5	3e-07	COG0452	Phosphopantothenoylcysteine synthetase/decarboxylase	K08057	0	876	bta:281036	calreticulin	GO:0055007//cardiac muscle cell differentiation;GO:0045665//negative regulation of neuron differentiation;GO:0008284//positive regulation of cell proliferation;GO:0030866//cortical actin cytoskeleton organization;GO:0061077//chaperone-mediated protein folding;GO:0007283//spermatogenesis;GO:0017148//negative regulation of translation;GO:0033574//response to testosterone stimulus;GO:0045740//positi…	GO:0005506//iron ion binding;GO:0051082//unfolded protein binding;GO:0031625//ubiquitin protein ligase binding;GO:0042562//hormone binding;GO:0030246//carbohydrate binding;GO:0005178//integrin binding;GO:0003729//mRNA binding;GO:0050681//androgen receptor binding;GO:0042277//peptide binding;GO:0001948//glycoprotein binding;GO:0005509//calcium ion binding	GO:0005829//cytosol;GO:0005615//extracellular space;GO:0005844//polysome;GO:0001669//acrosomal vesicle;GO:0048471//perinuclear region of cytoplasm;GO:0042824//MHC class I peptide loading complex;GO:0005794//Golgi apparatus;GO:0009897//external side of plasma membrane;GO:0033018//sarcoplasmic reticulum lumen;GO:0005634//nucleus;GO:0031012//extracellular matrix
Unigene13522_All	657	3164	261.027	2672	226.42	gi|440898011|gb|ELR49593.1|	159.8	9e-38	hypothetical protein M91_17546 [Bos grunniens mutus]	gi|114053120|ref|NM_001046260.1|	950	0	Bos taurus reticulocalbin 3, EF-hand calcium binding domain (RCN3), mRNA >gi|86821959|gb|BC105535.1| Bos taurus reticulocalbin 3, EF-hand calcium binding domain, mRNA (cDNA clone MGC:128910 IMAGE:8120220), complete cds	sp|Q2KJ39|RCN3_BOVIN	157	1e-38	Reticulocalbin-3 OS=Bos taurus GN=RCN3 PE=2 SV=1	--	--	--	--	--	--	--	--	--	--	-	GO:0005509//calcium ion binding;GO:0005515//protein binding	GO:0005788//endoplasmic reticulum lumen
Unigene23586_All	212	1016	259.76	482	126.577	gi|296482711|tpg|DAA24826.1|	122.9	4e-27	TPA: ribosomal protein L36a-like [Bos taurus]	gi|402765838|ref|NM_001079508.2|	309	3e-81	Bos taurus ribosomal protein L36a-like (RPL36AL), mRNA	sp|P83883|RL36A_RAT	86.3	1e-17	60S ribosomal protein L36a OS=Rattus norvegicus GN=Rpl36a PE=1 SV=2	YNL162w	61.2	4e-10	COG1631	Ribosomal protein L44E	K02929	2e-21	100	ecb:100146851	large subunit ribosomal protein L44e	-	-	-
Unigene35389_All	2450	11731	259.527	8775	199.4	gi|426221525|ref|XP_004004960.1|	58.5	1e-06	PREDICTED: fibronectin isoform 6 [Ovis aries]	gi|426221524|ref|XM_004004911.1|	3992	0	PREDICTED: Ovis aries fibronectin 1, transcript variant 6 (FN1), mRNA	sp|P07589|FINC_BOVIN	1542	0	Fibronectin OS=Bos taurus GN=FN1 PE=1 SV=4	--	--	--	--	--	K05717	0	1551	ptr:459926	fibronectin 1	GO:0001525//angiogenesis;GO:0010952//positive regulation of peptidase activity;GO:0008360//regulation of cell shape;GO:0030168//platelet activation;GO:0007161//calcium-independent cell-matrix adhesion;GO:0034446//substrate adhesion-dependent cell spreading;GO:0050900//leukocyte migration;GO:0007044//cell-substrate junction assembly;GO:0006953//acute-phase response;GO:0018149//peptide cross-linkin…	GO:0016504//peptidase activator activity;GO:0005201//extracellular matrix structural constituent;GO:0008201//heparin binding;GO:0005518//collagen binding	GO:0005604//basement membrane;GO:0005793//endoplasmic reticulum-Golgi intermediate compartment;GO:0031093//platelet alpha granule lumen;GO:0005577//fibrinogen complex;GO:0016324//apical plasma membrane
Unigene24508_All	2096	10013	258.933	10537	279.879	gi|156631001|ref|NP_776884.2|	751.9	0	selenoprotein P precursor [Bos taurus] >gi|187608839|sp|P49907.2|SEPP1_BOVIN RecName: Full=Selenoprotein P; Short=SeP; AltName: Full=Selenoprotein P-like protein; Flags: Precursor >gi|121663866|dbj|BAA23414.2| selenoprotein P-like protein [Bos taurus] >gi|296475773|tpg|DAA17888.1| TPA: selenoprotein P precursor [Bos taurus]	gi|156631000|ref|NM_174459.3|	2908	0	Bos taurus selenoprotein P, plasma, 1 (SEPP1), mRNA	sp|P49907|SEPP1_BOVIN	751	0	Selenoprotein P OS=Bos taurus GN=SEPP1 PE=2 SV=2	RSp0626	50.8	9e-06	COG1429	Cobalamin biosynthesis protein CobN and related Mg-chelatases	K09336	3e-12	74.7	dan:Dana_GF21193	visual system homeobox protein 2	GO:0007275//multicellular organismal development;GO:0006979//response to oxidative stress	GO:0008430//selenium binding	GO:0005576//extracellular region
Unigene31693_All	784	3726	257.597	4228	300.236	gi|440897981|gb|ELR49565.1|	419.5	8e-116	Galectin-3, partial [Bos grunniens mutus]	gi|402693115|ref|NM_001102341.2|	1207	0	Bos taurus lectin, galactoside-binding, soluble, 3 (LGALS3), mRNA	sp|P38486|LEG3_CANFA	361	1e-99	Galectin-3 OS=Canis familiaris GN=LGALS3 PE=1 SV=3	--	--	--	--	--	K06831	1e-116	419	bta:786492	galectin-3	GO:0008380//RNA splicing;GO:0045087//innate immune response;GO:0001501//skeletal system development;GO:0030154//cell differentiation;GO:0006397//mRNA processing;GO:0030198//extracellular matrix organization	GO:0019863//IgE binding;GO:0030246//carbohydrate binding	GO:0005681//spliceosomal complex;GO:0005743//mitochondrial inner membrane;GO:0005578//proteinaceous extracellular matrix
CL3284.Contig2_All	2530	11978	256.613	9825	216.2	gi|118601868|ref|NP_001073105.1|	1430.2	0	heat shock protein HSP 90-beta [Bos taurus] >gi|75072499|sp|Q76LV1.3|HS90B_BOVIN RecName: Full=Heat shock protein HSP 90-beta >gi|34392345|dbj|BAC82488.1| 90-kDa heat shock protein beta [Bos taurus] >gi|95767684|gb|ABF57324.1| heat shock 90kDa protein 1, beta [Bos taurus] >gi|329112122|emb|CCA61548.1| heat shock 90 kDa protein 1 [Bos indicus]	gi|118601867|ref|NM_001079637.1|	4337	0	Bos taurus heat shock protein 90kDa alpha (cytosolic), class B member 1 (HSP90AB1), mRNA >gi|95767683|gb|BT025368.1| Bos taurus heat shock 90kDa protein 1, beta (HSPCB), mRNA, complete cds	sp|Q76LV1|HS90B_BOVIN	1430	0	Heat shock protein HSP 90-beta OS=Bos taurus GN=HSP90AB1 PE=2 SV=3	SPAC926.04c	894	0	COG0326	Molecular chaperone, HSP90 family	K04079	0	1430	bta:767874	molecular chaperone HtpG	GO:0043524//negative regulation of neuron apoptotic process;GO:0071407//cellular response to organic cyclic compound;GO:0032092//positive regulation of protein binding;GO:0007411//axon guidance;GO:0045429//positive regulation of nitric oxide biosynthetic process;GO:0009651//response to salt stress;GO:0060334//regulation of interferon-gamma-mediated signaling pathway;GO:0060338//regulation of type…	GO:0005525//GTP binding;GO:0002135//CTP binding;GO:0002134//UTP binding;GO:0051082//unfolded protein binding;GO:0017098//sulfonylurea receptor binding;GO:0032564//dATP binding;GO:0044325//ion channel binding;GO:0005524//ATP binding;GO:0030911//TPR domain binding;GO:0019901//protein kinase binding;GO:0030235//nitric-oxide synthase regulator activity	GO:0009986//cell surface;GO:0031526//brush border membrane;GO:0016324//apical plasma membrane;GO:0005829//cytosol;GO:0016323//basolateral plasma membrane;GO:0008180//signalosome;GO:0005739//mitochondrion;GO:0042470//melanosome;GO:0016234//inclusion body
Unigene6347_All	2859	13491	255.767	13161	256.283	gi|296488595|tpg|DAA30708.1|	1093.6	0	TPA: glycoprotein (transmembrane) nmb [Bos taurus]	gi|426227466|ref|XM_004007790.1|	4569	0	PREDICTED: Ovis aries glycoprotein (transmembrane) nmb (GPNMB), mRNA	sp|Q14956|GPNMB_HUMAN	904	0	Transmembrane glycoprotein NMB OS=Homo sapiens GN=GPNMB PE=1 SV=2	--	--	--	--	--	--	--	--	--	--	GO:0001649//osteoblast differentiation;GO:0030282//bone mineralization;GO:0008285//negative regulation of cell proliferation;GO:0007155//cell adhesion	GO:0008201//heparin binding;GO:0005178//integrin binding	GO:0005887//integral to plasma membrane;GO:0042470//melanosome
Unigene31699_All	748	3529	255.72	3129	232.889	gi|119964710|ref|NP_113687.2|	33.9	1e-06	proline-rich protein 2 precursor [Mus musculus]	gi|139948176|ref|NM_001083771.1|	537	1e-149	Bos taurus cysteine and glycine-rich protein 1 (CSRP1), mRNA >gi|75517984|gb|BC104539.2| Bos taurus cysteine and glycine-rich protein 1, mRNA (cDNA clone MGC:129080 IMAGE:8121718), complete cds	sp|Q767K9|PP1RA_PIG	49.7	7e-06	Serine/threonine-protein phosphatase 1 regulatory subunit 10 OS=Sus scrofa GN=PPP1R10 PE=2 SV=1	--	--	--	--	--	K14398	8e-06	51.2	phu:Phum_PHUM544500	cleavage and polyadenylation specificity factor subunit 6/7	-	-	-
Unigene35423_All	1774	8329	254.48	7196	225.83	gi|440912614|gb|ELR62169.1|	70.1	4e-10	Annexin A1 [Bos grunniens mutus]	gi|426220299|ref|XM_004004305.1|	2769	0	PREDICTED: Ovis aries annexin A1 (ANXA1), mRNA	sp|P46193|ANXA1_BOVIN	665	0	Annexin A1 OS=Bos taurus GN=ANXA1 PE=2 SV=2	--	--	--	--	--	--	--	--	--	--	GO:0031340//positive regulation of vesicle fusion;GO:0070555//response to interleukin-1;GO:0010165//response to X-ray;GO:0043434//response to peptide hormone stimulus;GO:0097350//neutrophil clearance;GO:0031394//positive regulation of prostaglandin biosynthetic process;GO:0060206//estrous cycle phase;GO:0018149//peptide cross-linking;GO:0030073//insulin secretion;GO:0070301//cellular response to …	GO:0042803//protein homodimerization activity;GO:0005198//structural molecule activity;GO:0005102//receptor binding;GO:0005544//calcium-dependent phospholipid binding;GO:0030674//protein binding, bridging;GO:0005509//calcium ion binding;GO:0019834//phospholipase A2 inhibitor activity	GO:0070062//extracellular vesicular exosome;GO:0043234//protein complex;GO:0016323//basolateral plasma membrane;GO:0005615//extracellular space;GO:0031966//mitochondrial membrane;GO:0042383//sarcolemma;GO:0005929//cilium;GO:0001533//cornified envelope;GO:0005634//nucleus
Unigene17011_All	1275	5972	253.877	4458	194.659	gi|426329192|ref|XP_004025626.1|	57	5e-179	PREDICTED: nuclease-sensitive element-binding protein 1 [Gorilla gorilla gorilla]	gi|88319934|ref|NM_174815.2|	2405	0	Bos taurus Y box binding protein 1 (YBX1), mRNA >gi|86821282|gb|BC105363.1| Bos taurus Y box binding protein 1, mRNA (cDNA clone MGC:127824 IMAGE:7962510), complete cds	sp|P67809|YBOX1_HUMAN	600	3e-171	Nuclease-sensitive element-binding protein 1 OS=Homo sapiens GN=YBX1 PE=1 SV=3	BU489	69.7	1e-11	COG1278	Cold shock proteins	K09276	3e-178	437	mcc:700140	Y-box-binding protein 1	GO:0051781//positive regulation of cell division;GO:0000122//negative regulation of transcription from RNA polymerase II promoter;GO:0043066//negative regulation of apoptotic process;GO:0070934//CRD-mediated mRNA stabilization;GO:0051154//negative regulation of striated muscle cell differentiation;GO:0008284//positive regulation of cell proliferation;GO:0046627//negative regulation of insulin rec…	GO:0002039//p53 binding;GO:0003697//single-stranded DNA binding;GO:0043565//sequence-specific DNA binding;GO:0003700//sequence-specific DNA binding transcription factor activity;GO:0003690//double-stranded DNA binding;GO:0008134//transcription factor binding;GO:0003729//mRNA binding	GO:0005654//nucleoplasm;GO:0005689//U12-type spliceosomal complex;GO:0005576//extracellular region;GO:0071204//histone pre-mRNA 3'end processing complex;GO:0010494//cytoplasmic stress granule;GO:0030425//dendrite;GO:0048471//perinuclear region of cytoplasm;GO:0070937//CRD-mediated mRNA stability complex
Unigene9653_All	942	4388	252.482	3017	178.307	gi|139948177|ref|NP_001077240.1|	421	4e-116	cysteine and glycine-rich protein 1 [Bos taurus] >gi|82592776|sp|Q3MHY1.3|CSRP1_BOVIN RecName: Full=Cysteine and glycine-rich protein 1; AltName: Full=Cysteine-rich protein 1; Short=CRP1 >gi|75517985|gb|AAI04540.1| CSRP1 protein [Bos taurus] >gi|296479015|tpg|DAA21130.1| TPA: cysteine and glycine-rich protein 1 [Bos taurus] >gi|440902334|gb|ELR53135.1| Cysteine and glycine-rich protein 1 [Bos gru…	gi|139948176|ref|NM_001083771.1|	1168	0	Bos taurus cysteine and glycine-rich protein 1 (CSRP1), mRNA >gi|75517984|gb|BC104539.2| Bos taurus cysteine and glycine-rich protein 1, mRNA (cDNA clone MGC:129080 IMAGE:8121718), complete cds	sp|Q3MHY1|CSRP1_BOVIN	421	2e-117	Cysteine and glycine-rich protein 1 OS=Bos taurus GN=CSRP1 PE=2 SV=3	--	--	--	--	--	K09377	5e-117	421	bta:615329	cysteine and glycine-rich protein	GO:0007399//nervous system development;GO:0030036//actin cytoskeleton organization	GO:0005515//protein binding;GO:0008270//zinc ion binding	GO:0005634//nucleus;GO:0015629//actin cytoskeleton
Unigene6068_All	682	3158	250.982	2306	188.243	gi|148674168|gb|EDL06115.1|	206.8	6e-52	dynein light chain roadblock-type 1, isoform CRA_c [Mus musculus]	gi|402746807|ref|NM_001034442.2|	1047	0	Bos taurus dynein, light chain, roadblock-type 1 (DYNLRB1), mRNA	sp|P62628|DLRB1_RAT	190	2e-48	Dynein light chain roadblock-type 1 OS=Rattus norvegicus GN=Dynlrb1 PE=1 SV=3	--	--	--	--	--	K10419	1e-53	209	ecb:100069352	dynein light chain roadblock-type	GO:0007632//visual behavior;GO:0008090//retrograde axon cargo transport	GO:0042802//identical protein binding;GO:0003777//microtubule motor activity	GO:0005813//centrosome;GO:0005868//cytoplasmic dynein complex;GO:0005874//microtubule
CL4115.Contig2_All	5004	22949	248.577	18353	204.19	gi|300794635|ref|NP_001179907.1|	1560	0	proprotein convertase subtilisin/kexin type 7 [Bos taurus] >gi|296480294|tpg|DAA22409.1| TPA: proprotein convertase subtilisin/kexin type 7 [Bos taurus]	gi|300794634|ref|NM_001192978.1|	5342	0	Bos taurus proprotein convertase subtilisin/kexin type 7 (PCSK7), mRNA	sp|Q16549|PCSK7_HUMAN	1437	0	Proprotein convertase subtilisin/kexin type 7 OS=Homo sapiens GN=PCSK7 PE=1 SV=2	SPAC22E12.09c_1	332	4e-90	COG1404	Subtilisin-like serine proteases	K08673	0	1560	bta:515398	proprotein convertase subtilisin/kexin type 7 [EC:3.4.21.-]	GO:0016486//peptide hormone processing;GO:0006508//proteolysis	GO:0004252//serine-type endopeptidase activity	GO:0030173//integral to Golgi membrane
Unigene21861_All	2887	13186	247.56	9704	187.132	gi|21622587|emb|CAD21712.2|	179.5	2e-101	cytochrome oxidase III [Odobenus rosmarus rosmarus]	gi|309399266|gb|HQ191428.1|	2997	0	Cervus nippon hortulorum mitochondrion, complete genome	sp|P68089|COX3_NANSO	336	2e-91	Cytochrome c oxidase subunit 3 OS=Nanger soemmerringii GN=MT-CO3 PE=3 SV=1	BMEI1462	194	9e-49	COG1845	Heme/copper-type cytochrome/quinol oxidase, subunit 3	K02262	1e-88	328	bta:3283883	cytochrome c oxidase subunit 3	GO:0019646//aerobic electron transport chain	GO:0004129//cytochrome-c oxidase activity	GO:0005743//mitochondrial inner membrane;GO:0016021//integral to membrane
Unigene2804_All	1809	8232	246.65	7456	229.463	gi|426245276|ref|XP_004016439.1|	223.8	2e-56	PREDICTED: CD59 glycoprotein [Ovis aries]	gi|426245275|ref|XM_004016390.1|	2303	0	PREDICTED: Ovis aries CD59 molecule, complement regulatory protein (CD59), mRNA	sp|O62680|CD59_PIG	170	1e-41	CD59 glycoprotein OS=Sus scrofa GN=CD59 PE=1 SV=1	--	--	--	--	--	K04008	9e-52	205	bta:505574	CD59 antigen	GO:0007166//cell surface receptor signaling pathway;GO:0001971//negative regulation of activation of membrane attack complex;GO:0007596//blood coagulation	GO:0005515//protein binding	GO:0031362//anchored to external side of plasma membrane
CL3163.Contig2_All	510	2318	246.353	1697	185.249	gi|78369422|ref|NP_001030580.1|	271.9	8e-72	60S ribosomal protein L28 [Bos taurus] >gi|108860931|sp|Q3T0L7.3|RL28_BOVIN RecName: Full=60S ribosomal protein L28 >gi|74267688|gb|AAI02345.1| Ribosomal protein L28 [Bos taurus] >gi|296477269|tpg|DAA19384.1| TPA: 60S ribosomal protein L28 [Bos taurus] >gi|440897013|gb|ELR48796.1| 60S ribosomal protein L28 [Bos grunniens mutus]	gi|402745363|ref|NM_001035503.2|	858	0	Bos taurus ribosomal protein L28 (RPL28), mRNA	sp|Q3T0L7|RL28_BOVIN	271	4e-73	60S ribosomal protein L28 OS=Bos taurus GN=RPL28 PE=2 SV=3	--	--	--	--	--	K02903	1e-73	275	cfa:476378	large subunit ribosomal protein L28e	GO:0006413//translational initiation;GO:0019083//viral transcription;GO:0006414//translational elongation;GO:0006415//translational termination;GO:0006614//SRP-dependent cotranslational protein targeting to membrane;GO:0000184//nuclear-transcribed mRNA catabolic process, nonsense-mediated decay	GO:0003723//RNA binding;GO:0003735//structural constituent of ribosome;GO:0005515//protein binding	GO:0022625//cytosolic large ribosomal subunit
Unigene20995_All	1154	5241	246.163	5808	280.198	gi|440910773|gb|ELR60531.1|	300.4	1e-79	Augurin [Bos grunniens mutus]	gi|402693044|ref|NM_001038113.2|	1215	0	Bos taurus chromosome 11 open reading frame, human C2orf40 (C11H2orf40), mRNA	sp|Q32KM8|AUGN_BOVIN	296	8e-80	Augurin OS=Bos taurus PE=2 SV=1	--	--	--	--	--	--	--	--	--	--	GO:0070314//G1 to G0 transition;GO:0090398//cellular senescence;GO:0008054//cyclin catabolic process	-	GO:0005615//extracellular space;GO:0030133//transport vesicle
CL770.Contig2_All	4786	21499	243.478	18686	217.364	gi|154707850|ref|NP_001092552.1|	2371.7	0	DNA-directed RNA polymerase II subunit RPB2 [Bos taurus] >gi|148744083|gb|AAI42268.1| POLR2B protein [Bos taurus] >gi|296486557|tpg|DAA28670.1| TPA: DNA directed RNA polymerase II polypeptide B [Bos taurus]	gi|426231738|ref|XM_004009846.1|	6794	0	PREDICTED: Ovis aries polymerase (RNA) II (DNA directed) polypeptide B, 140kDa (POLR2B), mRNA	sp|P30876|RPB2_HUMAN	2369	0	DNA-directed RNA polymerase II subunit RPB2 OS=Homo sapiens GN=POLR2B PE=1 SV=1	YOR151c	1394	0	COG0085	DNA-directed RNA polymerase, beta subunit/140 kD subunit	K03010	0	2371	bta:538184	DNA-directed RNA polymerase II subunit RPB2 [EC:2.7.7.6]	GO:0006367//transcription initiation from RNA polymerase II promoter;GO:0006370//7-methylguanosine mRNA capping;GO:0006283//transcription-coupled nucleotide-excision repair;GO:0006468//protein phosphorylation;GO:0050434//positive regulation of viral transcription;GO:0000398//mRNA splicing, via spliceosome;GO:0006368//transcription elongation from RNA polymerase II promoter	GO:0003899//DNA-directed RNA polymerase activity;GO:0005515//protein binding;GO:0004672//protein kinase activity;GO:0032549//ribonucleoside binding;GO:0046872//metal ion binding;GO:0003677//DNA binding;GO:0003682//chromatin binding	GO:0005730//nucleolus;GO:0005665//DNA-directed RNA polymerase II, core complex
Unigene17271_All	2187	9719	240.872	10075	256.472	gi|148230374|ref|NP_776758.2|	1010	0	protein disulfide-isomerase A3 precursor [Bos taurus] >gi|146186933|gb|AAI40530.1| PDIA3 protein [Bos taurus] >gi|296475166|tpg|DAA17281.1| TPA: protein disulfide-isomerase A3 precursor [Bos taurus] >gi|440908644|gb|ELR58641.1| Protein disulfide-isomerase A3 [Bos grunniens mutus]	gi|148230373|ref|NM_174333.3|	3376	0	Bos taurus protein disulfide isomerase family A, member 3 (PDIA3), mRNA >gi|146186932|gb|BC140529.1| Bos taurus protein disulfide isomerase family A, member 3, mRNA (cDNA clone MGC:139370 IMAGE:8278876), complete cds	sp|P38657|PDIA3_BOVIN	1008	0	Protein disulfide-isomerase A3 OS=Bos taurus GN=PDIA3 PE=2 SV=1	SPAC1F5.02	265	2e-70	COG0526	Thiol-disulfide isomerase and thioredoxins	K08056	0	1009	bta:281803	protein disulfide isomerase family A, member 3 [EC:5.3.4.1]	GO:0006457//protein folding;GO:0002479//antigen processing and presentation of exogenous peptide antigen via MHC class I, TAP-dependent;GO:0045454//cell redox homeostasis;GO:0043065//positive regulation of apoptotic process;GO:0007165//signal transduction;GO:0006662//glycerol ether metabolic process;GO:0043687//post-translational protein modification;GO:0006606//protein import into nucleus;GO:000…	GO:0015035//protein disulfide oxidoreductase activity;GO:0004197//cysteine-type endopeptidase activity;GO:0004629//phospholipase C activity;GO:0005515//protein binding;GO:0003756//protein disulfide isomerase activity;GO:0009055//electron carrier activity	GO:0005788//endoplasmic reticulum lumen;GO:0042470//melanosome;GO:0009986//cell surface
Unigene2384_All	689	3061	240.801	2949	238.287	gi|183637075|gb|ACC64544.1|	235	2e-60	dynein light chain 1 (predicted) [Rhinolophus ferrumequinum]	gi|59858424|gb|BT021030.1|	1302	0	Bos taurus dynein, cytoplasmic, light polypeptide 1 (DNCL1), mRNA, complete cds	sp|P63170|DYL1_RAT	188	8e-48	Dynein light chain 1, cytoplasmic OS=Rattus norvegicus GN=Dynll1 PE=1 SV=1	--	--	--	--	--	K10418	1e-57	223	aml:100478628	dynein light chain LC8-type	GO:0009653//anatomical structure morphogenesis;GO:0006810//transport;GO:0043086//negative regulation of catalytic activity;GO:0006355//regulation of transcription, DNA-dependent;GO:0045019//negative regulation of nitric oxide biosynthetic process;GO:0006915//apoptotic process;GO:0030036//actin cytoskeleton organization;GO:0019886//antigen processing and presentation of exogenous peptide antigen v…	GO:0008022//protein C-terminus binding;GO:0019904//protein domain specific binding;GO:0030235//nitric-oxide synthase regulator activity;GO:0003774//motor activity;GO:0042803//protein homodimerization activity;GO:0019899//enzyme binding;GO:0004857//enzyme inhibitor activity	GO:0072686//mitotic spindle;GO:0005829//cytosol;GO:0005874//microtubule;GO:0000776//kinetochore;GO:0008180//signalosome;GO:0005813//centrosome;GO:0005868//cytoplasmic dynein complex;GO:0005886//plasma membrane;GO:0005739//mitochondrion
Unigene68_All	294	1296	238.931	1228	232.539	--	--	--	--	gi|343098567|gb|AC153072.4|	460	1e-126	Muntiacus muntjak vaginalis clone CH244-475K8, complete sequence	--	--	--	--	--	--	--	--	--	--	--	--	--	--	-	-	-
Unigene28172_All	1454	6402	238.652	6314	241.76	gi|215983086|ref|NP_001135990.1|	675.6	0	cyclic AMP-dependent transcription factor ATF-4 [Ovis aries] >gi|212004605|gb|ACJ15469.1| activating transcription factor 4 [Ovis aries]	gi|402691708|ref|NM_001034342.2|	2218	0	Bos taurus activating transcription factor 4 (tax-responsive enhancer element B67) (ATF4), mRNA	sp|Q3ZCH6|ATF4_BOVIN	630	2e-180	Cyclic AMP-dependent transcription factor ATF-4 OS=Bos taurus GN=ATF4 PE=1 SV=1	--	--	--	--	--	K04374	8e-180	630	bta:509107	activating transcription factor 4	GO:0006094//gluconeogenesis;GO:0007214//gamma-aminobutyric acid signaling pathway;GO:0006987//activation of signaling protein activity involved in unfolded protein response;GO:0006520//cellular amino acid metabolic process;GO:0043267//negative regulation of potassium ion transport;GO:0045944//positive regulation of transcription from RNA polymerase II promoter;GO:0070059//intrinsic apoptotic sign…	GO:0008022//protein C-terminus binding;GO:0043565//sequence-specific DNA binding;GO:0003700//sequence-specific DNA binding transcription factor activity	GO:0005815//microtubule organizing center;GO:0032590//dendrite membrane;GO:0005737//cytoplasm;GO:0005667//transcription factor complex
CL3633.Contig2_All	3564	15505	235.803	13830	216.037	gi|296483589|tpg|DAA25704.1|	1212.6	0	TPA: matrix metalloproteinase-14 precursor [Bos taurus]	gi|466074975|ref|XM_004283193.1|	4280	0	PREDICTED: Orcinus orca matrix metallopeptidase 14 (membrane-inserted) (MMP14), mRNA	sp|Q9GLE4|MMP14_BOVIN	1208	0	Matrix metalloproteinase-14 OS=Bos taurus GN=MMP14 PE=2 SV=1	MA4674	58.9	6e-08	COG5549	Predicted Zn-dependent protease	K07763	0	1208	bta:281915	matrix metalloproteinase-14 (membrane-inserted) [EC:3.4.24.80]	GO:0001525//angiogenesis;GO:0030307//positive regulation of cell growth;GO:0030324//lung development;GO:0001541//ovarian follicle development;GO:0022617//extracellular matrix disassembly;GO:0031638//zymogen activation;GO:0048771//tissue remodeling;GO:0009612//response to mechanical stimulus;GO:0001935//endothelial cell proliferation;GO:0051895//negative regulation of focal adhesion assembly;GO:00…	GO:0005178//integrin binding;GO:0016504//peptidase activator activity;GO:0008270//zinc ion binding;GO:0005509//calcium ion binding;GO:0004222//metalloendopeptidase activity;GO:0003700//sequence-specific DNA binding transcription factor activity	GO:0042470//melanosome;GO:0005796//Golgi lumen;GO:0005887//integral to plasma membrane;GO:0031012//extracellular matrix
Unigene9864_All	702	3042	234.875	2468	195.728	--	--	--	--	gi|358417904|ref|XM_003583734.1|	541	1e-150	PREDICTED: Bos taurus IQ motif containing GTPase activating protein 1 (IQGAP1), mRNA	--	--	--	--	--	--	--	--	--	--	--	--	--	--	-	-	-
Unigene6110_All	1214	5241	233.997	5745	263.461	--	--	--	--	gi|466056640|ref|XM_004279430.1|	1084	0	PREDICTED: Orcinus orca myosin, heavy chain 9, non-muscle (MYH9), mRNA	--	--	--	--	--	--	--	--	--	--	--	--	--	--	-	-	-
Unigene29579_All	775	3338	233.453	3380	242.806	--	--	--	--	gi|117935060|ref|NM_174087.3|	791	0	Bos taurus insulin-like growth factor 2 (somatomedin A) (IGF2), mRNA >gi|117306214|gb|BC126514.1| Bos taurus insulin-like growth factor 2 (somatomedin A), mRNA (cDNA clone MGC:140034 IMAGE:8286687), complete cds	--	--	--	--	--	--	--	--	--	--	--	--	--	--	-	-	-
Unigene15172_All	3035	13062	233.273	14389	263.947	gi|426234567|ref|XP_004011265.1|	383.3	4e-104	PREDICTED: sialomucin core protein 24 isoform 1 [Ovis aries]	gi|426234566|ref|XM_004011216.1|	4772	0	PREDICTED: Ovis aries CD164 molecule, sialomucin, transcript variant 1 (CD164), mRNA	sp|Q2YDH0|MUC24_BOVIN	380	1e-104	Sialomucin core protein 24 OS=Bos taurus GN=CD164 PE=2 SV=1	--	--	--	--	--	K06546	5e-104	380	bta:509820	CD164 antigen	GO:0030097//hemopoiesis;GO:0007157//heterophilic cell-cell adhesion;GO:0007517//muscle organ development;GO:0007162//negative regulation of cell adhesion;GO:0006955//immune response;GO:0008285//negative regulation of cell proliferation;GO:0007165//signal transduction	GO:0005515//protein binding	GO:0005765//lysosomal membrane;GO:0010008//endosome membrane;GO:0005887//integral to plasma membrane
Unigene6424_All	1454	6248	232.911	5758	220.471	gi|426243712|ref|XP_004015694.1|	332.8	2e-89	PREDICTED: heat shock protein beta-6 [Ovis aries]	gi|119224087|gb|BC126729.1|	2222	0	Bos taurus heat shock protein, alpha-crystallin-related, B6, mRNA (cDNA clone MGC:155284 IMAGE:8500687), complete cds	sp|Q148F8|HSPB6_BOVIN	329	8e-90	Heat shock protein beta-6 OS=Bos taurus GN=HSPB6 PE=2 SV=1	DR2417m	50.4	8e-06	COG0595	Predicted hydrolase of the metallo-beta-lactamase superfamily	K09545	3e-89	329	bta:534551	heat shock 27kDa protein 6	GO:0006950//response to stress	GO:0005212//structural constituent of eye lens;GO:0042803//protein homodimerization activity	GO:0005737//cytoplasm;GO:0005634//nucleus
Unigene2442_All	866	3710	232.204	3471	223.142	gi|12861068|dbj|BAB32114.1|	56.2	2e-06	unnamed protein product [Mus musculus]	gi|74354726|gb|BC103077.1|	1526	0	Bos taurus cofilin 1 (non-muscle), mRNA (cDNA clone MGC:128139 IMAGE:7947143), complete cds	sp|Q6B7M7|COF1_SHEEP	332	6e-91	Cofilin-1 OS=Ovis aries GN=CFL1 PE=2 SV=3	--	--	--	--	--	K05765	4e-113	407	cfa:609010	cofilin	GO:0007411//axon guidance;GO:0009615//response to virus;GO:0007266//Rho protein signal transduction;GO:0022604//regulation of cell morphogenesis;GO:0001842//neural fold formation;GO:0030168//platelet activation;GO:0043066//negative regulation of apoptotic process;GO:0001755//neural crest cell migration;GO:0030836//positive regulation of actin filament depolymerization;GO:0006468//protein phosphor…	GO:0003779//actin binding	GO:0032587//ruffle membrane;GO:0016363//nuclear matrix;GO:0031258//lamellipodium membrane;GO:0030864//cortical actin cytoskeleton
CL2115.Contig8_All	387	1651	231.233	1616	232.474	gi|296471700|tpg|DAA13815.1|	59.7	4e-08	TPA: AHNAK nucleoprotein [Bos taurus]	gi|301780027|ref|XM_002925369.1|	460	1e-126	PREDICTED: Ailuropoda melanoleuca AHNAK nucleoprotein (AHNAK), mRNA	sp|Q09666|AHNK_HUMAN	249	8e-67	Neuroblast differentiation-associated protein AHNAK OS=Homo sapiens GN=AHNAK PE=1 SV=2	--	--	--	--	--	K15323	9e-06	48.9	gga:100859368	tRNA-splicing endonuclease subunit Sen34 [EC:3.1.27.9]	-	GO:0003676//nucleic acid binding	-
Unigene4633_All	6089	25951	231.006	27482	251.274	gi|466083606|ref|XP_004285061.1|	94.4	8e-17	PREDICTED: collagen alpha-1(V) chain [Orcinus orca]	gi|466083605|ref|XM_004285013.1|	7610	0	PREDICTED: Orcinus orca collagen, type V, alpha 1 (COL5A1), mRNA	sp|P20908|CO5A1_HUMAN	3821	0	Collagen alpha-1(V) chain OS=Homo sapiens GN=COL5A1 PE=1 SV=3	Cgl1939	95.1	1e-18	COG0532	Translation initiation factor 2 (IF-2; GTPase)	K06236	0	3882	ssc:397533	collagen, type I/II/III/V/XI, alpha	GO:0007411//axon guidance;GO:0035989//tendon development;GO:0003007//heart morphogenesis;GO:0007155//cell adhesion;GO:0001568//blood vessel development;GO:0043206//extracellular fibril organization;GO:0045112//integrin biosynthetic process;GO:0048592//eye morphogenesis;GO:0032964//collagen biosynthetic process;GO:0030199//collagen fibril organization;GO:0043588//skin development;GO:0051128//regul…	GO:0005178//integrin binding;GO:0005201//extracellular matrix structural constituent;GO:0048407//platelet-derived growth factor binding;GO:0046872//metal ion binding;GO:0008201//heparin binding;GO:0043394//proteoglycan binding	GO:0005604//basement membrane;GO:0005788//endoplasmic reticulum lumen;GO:0005588//collagen type V
Unigene21026_All	1847	7855	230.512	6302	189.957	gi|82469911|gb|ABB77207.1|	437.6	1e-120	apolipoprotein D [Cervus elaphus]	gi|426217667|ref|XM_004003026.1|	1881	0	PREDICTED: Ovis aries apolipoprotein D (APOD), mRNA	sp|Q32KY0|APOD_BOVIN	384	5e-106	Apolipoprotein D OS=Bos taurus GN=APOD PE=2 SV=1	PA5107	81.3	5e-15	COG3040	Bacterial lipocalin	K03098	4e-06	53.9	hmg:100208577	outer membrane lipoprotein Blc	GO:2000098//negative regulation of smooth muscle cell-matrix adhesion;GO:1900016//negative regulation of cytokine production involved in inflammatory response;GO:0042246//tissue regeneration;GO:0048662//negative regulation of smooth muscle cell proliferation;GO:0010642//negative regulation of platelet-derived growth factor receptor signaling pathway;GO:0007568//aging;GO:0051895//negative regulati…	GO:0015485//cholesterol binding;GO:0005215//transporter activity	GO:0022626//cytosolic ribosome;GO:0005615//extracellular space;GO:0030425//dendrite;GO:0043025//neuronal cell body;GO:0048471//perinuclear region of cytoplasm;GO:0005783//endoplasmic reticulum
Unigene6365_All	2400	10171	229.703	12109	280.893	gi|350580184|ref|XP_003353965.2|	102.8	8e-20	PREDICTED: reticulocalbin-1-like isoform 2 [Sus scrofa]	gi|157073965|ref|NM_001103221.1|	3497	0	Bos taurus reticulocalbin 1, EF-hand calcium binding domain (RCN1), mRNA >gi|134024616|gb|BC134456.1| Bos taurus reticulocalbin 1, EF-hand calcium binding domain, mRNA (cDNA clone MGC:140230 IMAGE:8173927), complete cds	sp|Q15293|RCN1_HUMAN	650	0	Reticulocalbin-1 OS=Homo sapiens GN=RCN1 PE=1 SV=1	Rv2839c	66.2	2e-10	COG0532	Translation initiation factor 2 (IF-2; GTPase)	K13911	2e-10	68.9	hsa:653247	basic salivary proline-rich protein 1/2	GO:0001701//in utero embryonic development;GO:0043010//camera-type eye development	GO:0005515//protein binding;GO:0005509//calcium ion binding	GO:0005788//endoplasmic reticulum lumen
Unigene21334_All	298	1248	226.993	886	165.524	gi|471415065|ref|XP_004389063.1|	198	1e-49	PREDICTED: heat shock cognate 71 kDa protein [Trichechus manatus latirostris]	gi|402691842|ref|NM_174345.4|	543	1e-151	Bos taurus heat shock 70kDa protein 8 (HSPA8), mRNA	sp|Q71U34|HSP7C_SAGOE	197	3e-51	Heat shock cognate 71 kDa protein OS=Saguinus oedipus GN=HSPA8 PE=2 SV=1	SPAC13G7.02c	173	8e-44	COG0443	Molecular chaperone	K03283	1e-50	197	acs:100564397	heat shock 70kDa protein 1/8	GO:0006397//mRNA processing;GO:0045892//negative regulation of transcription, DNA-dependent;GO:0008380//RNA splicing;GO:0051726//regulation of cell cycle;GO:0051085//chaperone mediated protein folding requiring cofactor;GO:0006950//response to stress;GO:0006200//ATP catabolic process	GO:0005102//receptor binding;GO:0043531//ADP binding;GO:0051082//unfolded protein binding;GO:0042623//ATPase activity, coupled;GO:0005524//ATP binding	GO:0043005//neuron projection;GO:0042470//melanosome;GO:0005730//nucleolus;GO:0005829//cytosol;GO:0005681//spliceosomal complex;GO:0009986//cell surface;GO:0043025//neuronal cell body;GO:0070062//extracellular vesicular exosome;GO:0000974//Prp19 complex;GO:0008021//synaptic vesicle
Unigene10303_All	377	1571	225.865	1592	235.096	--	--	--	--	gi|426255711|ref|XM_004021443.1|	434	1e-118	PREDICTED: Ovis aries prosaposin, transcript variant 4 (PSAP), mRNA	--	--	--	--	--	--	--	--	--	--	--	--	--	--	-	-	-
Unigene21059_All	1573	6541	225.387	5802	205.349	gi|471400273|ref|XP_004383011.1|	136.3	4e-30	PREDICTED: collagen alpha-1(IV) chain [Trichechus manatus latirostris]	gi|426236902|ref|XM_004012355.1|	2268	0	PREDICTED: Ovis aries collagen, type IV, alpha 1 (COL4A1), mRNA	sp|P02463|CO4A1_MOUSE	136	1e-31	Collagen alpha-1(IV) chain OS=Mus musculus GN=Col4a1 PE=2 SV=4	--	--	--	--	--	K06237	5e-31	136	ptr:452659	collagen, type IV, alpha	GO:0007411//axon guidance;GO:0001525//angiogenesis;GO:0007528//neuromuscular junction development;GO:0071230//cellular response to amino acid stimulus;GO:0030198//extracellular matrix organization	GO:0048407//platelet-derived growth factor binding;GO:0005201//extracellular matrix structural constituent	GO:0005788//endoplasmic reticulum lumen;GO:0005587//collagen type IV
Unigene25943_All	3631	15039	224.495	18439	282.719	gi|119594793|gb|EAW74387.1|	80.9	5e-13	hCG2018832 [Homo sapiens]	gi|359081209|ref|XR_139712.1|	1705	0	PREDICTED: Bos taurus uncharacterized LOC100847940 (LOC100847940), miscRNA	--	--	--	--	--	--	--	--	--	--	--	--	--	--	-	-	-
Unigene3888_All	2058	8515	224.261	13661	369.557	gi|440909564|gb|ELR59460.1|	56.6	6e-06	Peroxisomal N(1)-acetyl-spermine/spermidine oxidase, partial [Bos grunniens mutus]	gi|395753670|ref|XM_002831353.2|	174	1e-39	PREDICTED: Pongo abelii matrix-remodelling associated 5 (MXRA5), mRNA	sp|P11369|POL2_MOUSE	52.4	4e-06	Retrovirus-related Pol polyprotein LINE-1 OS=Mus musculus GN=Pol PE=1 SV=2	--	--	--	--	--	--	--	--	--	--	-	-	-
Unigene6272_All	843	3478	223.623	3090	204.068	gi|62460568|ref|NP_001014936.1|	452.6	1e-125	elongation factor 1-beta [Bos taurus] >gi|75060917|sp|Q5E983.3|EF1B_BOVIN RecName: Full=Elongation factor 1-beta; Short=EF-1-beta >gi|59858439|gb|AAX09054.1| eukaryotic translation elongation factor 1 beta 2 [Bos taurus] >gi|151554823|gb|AAI47945.1| EEF1B2 protein [Bos taurus] >gi|296490363|tpg|DAA32476.1| TPA: elongation factor 1-beta [Bos taurus] >gi|440898240|gb|ELR49775.1| Elongation factor 1…	gi|151554822|gb|BC147944.1|	1451	0	Bos taurus eukaryotic translation elongation factor 1 beta 2, mRNA (cDNA clone MGC:165766 IMAGE:8013141), complete cds	sp|Q5E983|EF1B_BOVIN	452	4e-127	Elongation factor 1-beta OS=Bos taurus GN=EEF1B PE=2 SV=3	SPCC1450.04	235	8e-62	COG2092	Translation elongation factor EF-1beta	K03232	1e-126	452	bta:520875	elongation factor 1-beta	GO:0006414//translational elongation	GO:0003746//translation elongation factor activity;GO:0005515//protein binding	GO:0005853//eukaryotic translation elongation factor 1 complex;GO:0005829//cytosol
Unigene28698_All	406	1673	223.349	1280	175.521	gi|296474370|tpg|DAA16485.1|	149.8	3e-35	TPA: hypothetical protein BOS_21426 [Bos taurus]	gi|426249600|ref|XM_004018489.1|	607	1e-170	PREDICTED: Ovis aries translational machinery associated 7 homolog (S. cerevisiae) (TMA7), mRNA	sp|Q8K003|TMA7_MOUSE	129	2e-30	Translation machinery-associated protein 7 OS=Mus musculus GN=Tma7 PE=2 SV=1	--	--	--	--	--	--	--	--	--	--	-	-	-
CL3320.Contig1_All	2593	10655	222.723	12883	276.604	gi|426225622|ref|XP_004006964.1|	1448.7	0	PREDICTED: complement C1r subcomponent [Ovis aries]	gi|426225621|ref|XM_004006915.1|	3685	0	PREDICTED: Ovis aries complement component 1, r subcomponent (C1R), mRNA	sp|Q4R577|C1R_MACFA	1259	0	Complement C1r subcomponent OS=Macaca fascicularis GN=C1R PE=2 SV=1	VC1649	98.2	6e-20	COG5640	Secreted trypsin-like serine protease	K01330	0	1286	aml:100472269	complement component 1, r subcomponent [EC:3.4.21.41]	GO:0045087//innate immune response;GO:0006958//complement activation, classical pathway;GO:0006508//proteolysis	GO:0004252//serine-type endopeptidase activity;GO:0005515//protein binding;GO:0005509//calcium ion binding	GO:0005576//extracellular region
Unigene6486_All	1835	7508	221.77	8958	271.781	gi|296471700|tpg|DAA13815.1|	182.6	6e-44	TPA: AHNAK nucleoprotein [Bos taurus]	gi|426251877|ref|XM_004019599.1|	3114	0	PREDICTED: Ovis aries AHNAK nucleoprotein (AHNAK), mRNA	sp|Q09666|AHNK_HUMAN	1058	0	Neuroblast differentiation-associated protein AHNAK OS=Homo sapiens GN=AHNAK PE=1 SV=2	--	--	--	--	--	K14306	2e-09	64.7	cel:F53F10.5	nuclear pore complex protein Nup62	GO:0007399//nervous system development	GO:0003676//nucleic acid binding;GO:0005515//protein binding	GO:0005634//nucleus
Unigene25224_All	560	2289	221.55	1424	141.568	gi|109102268|ref|XP_001085565.1|	189.1	9e-47	PREDICTED: cytochrome b-c1 complex subunit 6, mitochondrial [Macaca mulatta]	gi|402691954|ref|NM_001034745.2|	906	0	Bos taurus ubiquinol-cytochrome c reductase hinge protein (UQCRH), nuclear gene encoding mitochondrial protein, mRNA	sp|P00126|QCR6_BOVIN	186	3e-47	Cytochrome b-c1 complex subunit 6, mitochondrial OS=Bos taurus GN=UQCRH PE=1 SV=2	XF1267	48.1	9e-06	COG5297	Cellobiohydrolase A (1,4-beta-cellobiosidase A)	K00416	1e-47	189	mcc:695396	ubiquinol-cytochrome c reductase subunit 6	GO:0051291//protein heterooligomerization;GO:0006122//mitochondrial electron transport, ubiquinol to cytochrome c;GO:0009060//aerobic respiration;GO:0044281//small molecule metabolic process	GO:0008121//ubiquinol-cytochrome-c reductase activity;GO:0032403//protein complex binding	GO:0005750//mitochondrial respiratory chain complex III
Unigene11960_All	1191	4862	221.267	4183	195.533	gi|852428|gb|AAA82155.1|	422.2	2e-116	ornithine decarboxylase antizyme, partial [Homo sapiens]	gi|187829866|ref|NM_001127243.1|	2163	0	Bos taurus ornithine decarboxylase antizyme 1 (OAZ1), mRNA	sp|Q56K12|OAZ1_BOVIN	330	4e-90	Ornithine decarboxylase antizyme 1 OS=Bos taurus GN=OAZ1 PE=2 SV=3	--	--	--	--	--	K12752	3e-15	83.6	ame:551149	myosin light chain, invertebrate	-	GO:0008073//ornithine decarboxylase inhibitor activity	-
Unigene7957_All	1365	5572	221.255	4063	165.714	gi|148673911|gb|EDL05858.1|	466.5	1e-129	mCG144566 [Mus musculus]	gi|146231903|gb|BT030587.1|	1396	0	Bos taurus high-mobility group box 1 (HMGB1), mRNA, complete cds	sp|A9RA84|HMGB1_PAPAN	425	1e-118	High mobility group protein B1 OS=Papio anubis GN=HMGB1 PE=3 SV=1	YPR052c	84	6e-16	COG5648	Chromatin-associated proteins containing the HMG domain	K10802	4e-118	425	ecb:100033873	high mobility group protein B1	GO:0000902//cell morphogenesis;GO:0002053//positive regulation of mesenchymal cell proliferation;GO:0032868//response to insulin stimulus;GO:0009749//response to glucose stimulus;GO:0033151//V(D)J recombination;GO:0031532//actin cytoskeleton reorganization;GO:0051384//response to glucocorticoid stimulus;GO:0008156//negative regulation of DNA replication;GO:0014911//positive regulation of smooth m…	GO:0003700//sequence-specific DNA binding transcription factor activity;GO:0070491//repressing transcription factor binding;GO:0000401//open form four-way junction DNA binding;GO:0008201//heparin binding;GO:0003690//double-stranded DNA binding;GO:0003697//single-stranded DNA binding;GO:0051861//glycolipid binding;GO:0005125//cytokine activity;GO:0050786//RAGE receptor binding;GO:0010858//calcium-…	GO:0009986//cell surface;GO:0043005//neuron projection;GO:0005615//extracellular space;GO:0000793//condensed chromosome;GO:0005737//cytoplasm;GO:0017053//transcriptional repressor complex
Unigene26105_All	725	2909	217.48	3351	257.324	gi|440892885|gb|ELR45877.1|	243.4	7e-63	Protein S100-A1, partial [Bos grunniens mutus]	gi|426216664|ref|XM_004002529.1|	1164	0	PREDICTED: Ovis aries S100 calcium binding protein A1 (S100A1), mRNA	sp|P02639|S10A1_BOVIN	189	4e-48	Protein S100-A1 OS=Bos taurus GN=S100A1 PE=1 SV=2	--	--	--	--	--	K14734	6e-11	68.2	ecb:100033995	S100 calcium binding protein G	GO:0035556//intracellular signal transduction;GO:0008016//regulation of heart contraction;GO:0000122//negative regulation of transcription from RNA polymerase II promoter	GO:0005509//calcium ion binding;GO:0044548//S100 protein binding;GO:0051117//ATPase binding;GO:0042803//protein homodimerization activity	GO:0016529//sarcoplasmic reticulum;GO:0043234//protein complex;GO:0005634//nucleus
Unigene20624_All	1147	4585	216.666	3914	189.977	gi|426225450|ref|XP_004006879.1|	415.6	2e-114	PREDICTED: rho GDP-dissociation inhibitor 2 isoform 2 [Ovis aries]	gi|73587244|gb|BC102109.1|	1875	0	Bos taurus Rho GDP dissociation inhibitor (GDI) beta, mRNA (cDNA clone MGC:126919 IMAGE:7928910), complete cds	sp|Q9TU03|GDIR2_BOVIN	414	2e-115	Rho GDP-dissociation inhibitor 2 OS=Bos taurus GN=ARHGDIB PE=2 SV=3	--	--	--	--	--	K12462	7e-115	414	bta:327676	Rho GDP-dissociation inhibitor	-	GO:0005096//GTPase activator activity;GO:0005094//Rho GDP-dissociation inhibitor activity	GO:0005737//cytoplasm
Unigene20795_All	794	3165	216.057	2930	205.443	gi|29135329|ref|NP_803482.1|	419.1	1e-115	glutathione S-transferase P [Bos taurus] >gi|121744|sp|P28801.2|GSTP1_BOVIN RecName: Full=Glutathione S-transferase P; AltName: Full=GST class-pi >gi|404|emb|CAA43551.1| gluthathione S-transferase, class-pi [Bos taurus] >gi|74268086|gb|AAI02705.1| GSTP1 protein [Bos taurus] >gi|296471567|tpg|DAA13682.1| TPA: glutathione S-transferase P [Bos taurus]	gi|29135328|ref|NM_177516.1|	1261	0	Bos taurus glutathione S-transferase pi 1 (GSTP1), mRNA >gi|403|emb|X61233.1| Bovine GST mRNA for gluthathione S-transferase, class-pi	sp|P28801|GSTP1_BOVIN	419	4e-117	Glutathione S-transferase P OS=Bos taurus GN=GSTP1 PE=1 SV=2	DR2133	53.5	4e-07	COG4372	Uncharacterized protein conserved in bacteria with the myosin-like domain	K00799	2e-116	419	bta:281806	glutathione S-transferase [EC:2.5.1.18]	GO:0043066//negative regulation of apoptotic process;GO:0070373//negative regulation of ERK1 and ERK2 cascade;GO:0032691//negative regulation of interleukin-1 beta production;GO:0071638//negative regulation of monocyte chemotactic protein-1 production;GO:0006805//xenobiotic metabolic process;GO:0032720//negative regulation of tumor necrosis factor production;GO:0006749//glutathione metabolic proc…	GO:0035731//dinitrosyl-iron complex binding;GO:0035730//S-nitrosoglutathione binding;GO:0004364//glutathione transferase activity	GO:0005634//nucleus;GO:0097057//TRAF2-GSTP1 complex;GO:0005739//mitochondrion
Unigene6411_All	3065	12195	215.658	11012	200.023	gi|444730643|gb|ELW71018.1|	1095.1	0	EH domain-containing protein 2 [Tupaia chinensis]	gi|114051715|ref|NM_001046431.1|	4819	0	Bos taurus EH-domain containing 2 (EHD2), mRNA >gi|86822019|gb|BC105523.1| Bos taurus EH-domain containing 2, mRNA (cDNA clone MGC:129001 IMAGE:8120958), complete cds	sp|Q9NZN4|EHD2_HUMAN	1083	0	EH domain-containing protein 2 OS=Homo sapiens GN=EHD2 PE=1 SV=2	DR1235	61.6	8e-09	COG0699	Predicted GTPases (dynamin-related)	K12469	0	1094	bta:538348	EH domain-containing protein 2	GO:0086036//regulation of cardiac muscle cell membrane potential;GO:0072661//protein targeting to plasma membrane;GO:0032456//endocytic recycling;GO:0006184//GTP catabolic process;GO:0007596//blood coagulation;GO:0006897//endocytosis;GO:0051260//protein homooligomerization;GO:0030866//cortical actin cytoskeleton organization	GO:0005525//GTP binding;GO:0005509//calcium ion binding;GO:0003676//nucleic acid binding;GO:0019904//protein domain specific binding;GO:0003924//GTPase activity;GO:0005524//ATP binding	GO:0055038//recycling endosome membrane;GO:0030139//endocytic vesicle;GO:0048471//perinuclear region of cytoplasm;GO:0005886//plasma membrane;GO:0005634//nucleus
Unigene27911_All	1104	4285	210.376	3642	183.66	gi|471361387|ref|XP_004371259.1|	609.4	1e-172	PREDICTED: nucleophosmin isoform 1 [Trichechus manatus latirostris]	gi|426217318|ref|XM_004002852.1|	2006	0	PREDICTED: Ovis aries nucleophosmin-like (LOC101102605), mRNA	sp|Q3T160|NPM_BOVIN	583	3e-166	Nucleophosmin OS=Bos taurus GN=NPM1 PE=2 SV=1	YKR072c	64.7	3e-10	COG0452	Phosphopantothenoylcysteine synthetase/decarboxylase	K11276	2e-171	602	pon:100171958	nucleophosmin 1	GO:0032071//regulation of endodeoxyribonuclease activity;GO:0046599//regulation of centriole replication;GO:0010826//negative regulation of centrosome duplication;GO:0051259//protein oligomerization;GO:0008104//protein localization;GO:0060699//regulation of endoribonuclease activity;GO:0051092//positive regulation of NF-kappaB transcription factor activity;GO:0006334//nucleosome assembly;GO:00062…	GO:0042393//histone binding;GO:0019901//protein kinase binding;GO:0043024//ribosomal small subunit binding;GO:0043023//ribosomal large subunit binding;GO:0046982//protein heterodimerization activity;GO:0030957//Tat protein binding;GO:0003713//transcription coactivator activity;GO:0003723//RNA binding;GO:0042803//protein homodimerization activity	GO:0005654//nucleoplasm;GO:0031616//spindle pole centrosome;GO:0005737//cytoplasm;GO:0005730//nucleolus;GO:0030529//ribonucleoprotein complex
Unigene31670_All	738	2839	208.508	2571	193.95	--	--	--	--	gi|114050714|ref|NM_001046477.1|	1003	0	Bos taurus moesin (MSN), mRNA >gi|87578168|gb|BC113313.1| Bos taurus moesin, mRNA (cDNA clone MGC:137877 IMAGE:8088587), complete cds	--	--	--	--	--	--	--	--	--	--	--	--	--	--	-	-	-
Unigene28025_All	848	3232	206.581	2872	188.553	gi|6677775|ref|NP_033105.1|	257.7	5e-67	60S ribosomal protein L22 isoform a [Mus musculus] >gi|47522800|ref|NP_999152.1| 60S ribosomal protein L22 [Sus scrofa] >gi|302148503|ref|NP_001180493.1| ribosomal protein L22 [Macaca mulatta] >gi|54039123|sp|P67985.2|RL22_PIG RecName: Full=60S ribosomal protein L22; AltName: Full=Heparin-binding protein HBp15 >gi|54039136|sp|P67984.2|RL22_MOUSE RecName: Full=60S ribosomal protein L22; AltName: F…	gi|359074136|ref|XM_002694113.2|	1201	0	PREDICTED: Bos taurus ribosomal protein L22 (RPL22), mRNA	sp|P67985|RL22_PIG	257	2e-68	60S ribosomal protein L22 OS=Sus scrofa GN=RPL22 PE=2 SV=2	--	--	--	--	--	K02891	7e-68	257	ecb:100052308	large subunit ribosomal protein L22e	GO:0000184//nuclear-transcribed mRNA catabolic process, nonsense-mediated decay;GO:0006415//translational termination;GO:0006413//translational initiation;GO:0006414//translational elongation;GO:0019083//viral transcription;GO:0006614//SRP-dependent cotranslational protein targeting to membrane;GO:0046632//alpha-beta T cell differentiation	GO:0008201//heparin binding;GO:0003735//structural constituent of ribosome;GO:0003723//RNA binding	GO:0022625//cytosolic large ribosomal subunit
Unigene10043_All	4631	17618	206.204	18706	224.88	gi|149773543|ref|NP_001092452.1|	1840.5	0	coiled-coil domain-containing protein 80 precursor [Bos taurus] >gi|148753285|gb|AAI42416.1| CCDC80 protein [Bos taurus] >gi|154425573|gb|AAI51289.1| CCDC80 protein [Bos taurus] >gi|296491447|tpg|DAA33500.1| TPA: steroid-sensitive protein 1 [Bos taurus]	gi|402743583|ref|NM_001098982.2|	6290	0	Bos taurus coiled-coil domain containing 80 (CCDC80), mRNA	sp|Q76M96|CCD80_HUMAN	1622	0	Coiled-coil domain-containing protein 80 OS=Homo sapiens GN=CCDC80 PE=1 SV=1	YLR197w	55.5	9e-07	COG1498	Protein implicated in ribosomal biogenesis, Nop56p homolog	K04573	1e-10	70.9	bta:100852255	neurofilament medium polypeptide (neurofilament 3)	GO:0010811//positive regulation of cell-substrate adhesion;GO:0030198//extracellular matrix organization	GO:0008201//heparin binding;GO:0001968//fibronectin binding	GO:0005614//interstitial matrix;GO:0005604//basement membrane
Unigene13775_All	1343	5085	205.225	3668	152.054	gi|426243822|ref|XP_004015745.1|	58.9	7e-07	PREDICTED: LOW QUALITY PROTEIN: latent-transforming growth factor beta-binding protein 4 [Ovis aries]	gi|426243821|ref|XM_004015696.1|	1838	0	PREDICTED: Ovis aries latent transforming growth factor beta binding protein 4 (LTBP4), mRNA	sp|Q8N2S1|LTBP4_HUMAN	760	0	Latent-transforming growth factor beta-binding protein 4 OS=Homo sapiens GN=LTBP4 PE=1 SV=2	--	--	--	--	--	K08023	0	785	cfa:444849	latent transforming growth factor beta binding protein	GO:0045595//regulation of cell differentiation;GO:0006457//protein folding;GO:0030252//growth hormone secretion;GO:0001558//regulation of cell growth;GO:0017015//regulation of transforming growth factor beta receptor signaling pathway;GO:0030162//regulation of proteolysis;GO:0007275//multicellular organismal development	GO:0005509//calcium ion binding;GO:0050431//transforming growth factor beta binding;GO:0005024//transforming growth factor beta-activated receptor activity;GO:0005178//integrin binding;GO:0005539//glycosaminoglycan binding	GO:0005615//extracellular space;GO:0005578//proteinaceous extracellular matrix
Unigene32627_All	473	1775	203.4	1113	131.002	gi|5453640|ref|NP_006295.1|	153.3	3e-36	26S proteasome complex subunit DSS1 [Homo sapiens] >gi|6677941|ref|NP_033195.1| 26S proteasome complex subunit DSS1 [Mus musculus] >gi|164519014|ref|NP_001106788.1| 26S proteasome complex subunit DSS1 [Bos taurus] >gi|186910257|ref|NP_001119562.1| 26S proteasome complex subunit DSS1 [Rattus norvegicus] >gi|388453069|ref|NP_001253734.1| 26S proteasome complex subunit DSS1 [Macaca mulatta] >gi|4639…	gi|426227373|ref|XM_004007744.1|	726	0	PREDICTED: Ovis aries split hand/foot malformation (ectrodactyly) type 1 (SHFM1), mRNA	sp|P60897|DSS1_MOUSE	153	2e-37	26S proteasome complex subunit DSS1 OS=Mus musculus GN=Shfm1 PE=3 SV=1	--	--	--	--	--	K10881	5e-37	153	acs:100552789	26 proteasome complex subunit DSS1	GO:0000724//double-strand break repair via homologous recombination;GO:0006508//proteolysis	GO:0008233//peptidase activity;GO:0005515//protein binding	GO:0000502//proteasome complex;GO:0032039//integrator complex
Unigene4231_All	4818	17970	202.16	13636	157.567	gi|334265666|tpg|DAA34796.1|	109	2e-21	TPA_inf: von Willebrand factor [Bos taurus]	gi|334265665|tpg|BK007980.1|	6803	0	TPA_inf: Bos taurus von Willebrand factor (VWF) mRNA, exons 1 through 52 and complete cds	sp|Q28833|VWF_PIG	2576	0	von Willebrand factor (Fragment) OS=Sus scrofa GN=VWF PE=2 SV=2	Cgl1939	58.5	1e-07	COG0532	Translation initiation factor 2 (IF-2; GTPase)	K03900	0	2873	bta:280958	von Willebrand factor	GO:0030168//platelet activation;GO:0001889//liver development;GO:0051260//protein homooligomerization;GO:0001890//placenta development;GO:0031589//cell-substrate adhesion	GO:0047485//protein N-terminus binding;GO:0051087//chaperone binding;GO:0001948//glycoprotein binding;GO:0002020//protease binding;GO:0019865//immunoglobulin binding;GO:0005518//collagen binding;GO:0005178//integrin binding;GO:0042803//protein homodimerization activity	GO:0009897//external side of plasma membrane;GO:0033093//Weibel-Palade body;GO:0005578//proteinaceous extracellular matrix;GO:0005783//endoplasmic reticulum
Unigene13833_All	1472	5484	201.931	4401	166.452	gi|289656573|gb|ADD14086.1|	240.3	1e-61	insulin-like growth factor 2 isoform 3 [Cervus nippon]	gi|165942|gb|M89789.1|SHPIGFIIB	2103	0	Ovis aries insulin-like growth factor II (IGF-II) mRNA, complete cds	sp|P07456|IGF2_BOVIN	226	1e-58	Insulin-like growth factor II OS=Bos taurus GN=IGF2 PE=1 SV=4	XF0818	62	3e-09	COG2730	Endoglucanase	K13769	5e-58	226	bta:281240	insulin-like growth factor 2	GO:0042104//positive regulation of activated T cell proliferation;GO:2000467//positive regulation of glycogen (starch) synthase activity;GO:0045725//positive regulation of glycogen biosynthetic process;GO:0043410//positive regulation of MAPK cascade;GO:0051781//positive regulation of cell division;GO:0045944//positive regulation of transcription from RNA polymerase II promoter;GO:0050731//positiv…	GO:0043539//protein serine/threonine kinase activator activity;GO:0008083//growth factor activity;GO:0005159//insulin-like growth factor receptor binding;GO:0030546//receptor activator activity;GO:0005158//insulin receptor binding;GO:0005179//hormone activity	GO:0005615//extracellular space
Unigene2670_All	2442	9094	201.848	14224	324.28	gi|301784639|ref|XP_002927736.1|	581.6	6e-164	PREDICTED: LOW QUALITY PROTEIN: mimecan-like [Ailuropoda melanoleuca]	gi|426219838|ref|XM_004004076.1|	3860	0	PREDICTED: Ovis aries osteoglycin, transcript variant 2 (OGN), mRNA	sp|P19879|MIME_BOVIN	571	2e-162	Mimecan OS=Bos taurus GN=OGN PE=1 SV=2	YKL193c	62.8	3e-09	COG4886	Leucine-rich repeat (LRR) protein	K08126	8e-165	581	aml:100471891	osteoglycin (osteoinductive factor, mimecan)	GO:0005975//carbohydrate metabolic process;GO:0042340//keratan sulfate catabolic process;GO:0048662//negative regulation of smooth muscle cell proliferation;GO:0018146//keratan sulfate biosynthetic process	GO:0008083//growth factor activity	GO:0005796//Golgi lumen;GO:0043202//lysosomal lumen;GO:0005615//extracellular space;GO:0005578//proteinaceous extracellular matrix
Unigene10134_All	1766	6555	201.185	5914	186.438	gi|114052480|ref|NP_001039368.1|	452.2	4e-125	dermatopontin precursor [Bos taurus] >gi|109940073|sp|P19427.3|DERM_BOVIN RecName: Full=Dermatopontin; AltName: Full=22 kDa extracellular matrix protein; AltName: Full=Dermatan sulfate proteoglycan-associated protein 22K; AltName: Full=Tyrosine-rich acidic matrix protein; Short=TRAMP; Flags: Precursor >gi|88758644|gb|AAI13222.1| Dermatopontin [Bos taurus] >gi|296479232|tpg|DAA21347.1| TPA: dermat…	gi|426239624|ref|XM_004013671.1|	2650	0	PREDICTED: Ovis aries dermatopontin (DPT), mRNA	sp|P19427|DERM_BOVIN	452	1e-126	Dermatopontin OS=Bos taurus GN=DPT PE=1 SV=3	--	--	--	--	--	--	--	--	--	--	GO:0008285//negative regulation of cell proliferation;GO:0007155//cell adhesion;GO:0030199//collagen fibril organization	-	GO:0005615//extracellular space;GO:0005578//proteinaceous extracellular matrix
Unigene17293_All	3330	12360	201.182	9083	151.855	gi|148238040|ref|NP_001091521.1|	1837.4	0	alpha-actinin-4 [Bos taurus] >gi|162416099|sp|A5D7D1.1|ACTN4_BOVIN RecName: Full=Alpha-actinin-4; AltName: Full=F-actin cross-linking protein; AltName: Full=Non-muscle alpha-actinin 4 >gi|146186472|gb|AAI40513.1| ACTN4 protein [Bos taurus] >gi|296477824|tpg|DAA19939.1| TPA: alpha-actinin-4 [Bos taurus]	gi|148238039|ref|NM_001098052.1|	5511	0	Bos taurus actinin, alpha 4 (ACTN4), mRNA >gi|146186471|gb|BC140512.1| Bos taurus actinin, alpha 4, mRNA (cDNA clone MGC:138973 IMAGE:8093657), complete cds	sp|A5D7D1|ACTN4_BOVIN	1837	0	Alpha-actinin-4 OS=Bos taurus GN=ACTN4 PE=2 SV=1	SPAC15A10.08	273	1e-72	COG5069	Ca2+-binding actin-bundling protein fimbrin/plastin (EF-Hand superfamily)	K05699	0	1837	bta:522269	actinin alpha	GO:0030168//platelet activation;GO:0042981//regulation of apoptotic process;GO:0051017//actin filament bundle assembly;GO:0051272//positive regulation of cellular component movement;GO:0048549//positive regulation of pinocytosis;GO:0015031//protein transport;GO:0032417//positive regulation of sodium:hydrogen antiporter activity;GO:0051764//actin crosslink formation;GO:0001666//response to hypoxia…	GO:0005178//integrin binding;GO:0047485//protein N-terminus binding;GO:0005509//calcium ion binding;GO:0051015//actin filament binding;GO:0001882//nucleoside binding;GO:0042803//protein homodimerization activity	GO:0030863//cortical cytoskeleton;GO:0031143//pseudopodium;GO:0031093//platelet alpha granule lumen;GO:0005829//cytosol;GO:0043234//protein complex;GO:0070062//extracellular vesicular exosome;GO:0001725//stress fiber;GO:0030018//Z disc;GO:0048471//perinuclear region of cytoplasm;GO:0005634//nucleus;GO:0030529//ribonucleoprotein complex
CL3554.Contig2_All	1509	5595	200.967	5931	218.818	gi|431896311|gb|ELK05727.1|	362.8	2e-98	Myosin regulatory light polypeptide 9 [Pteropus alecto]	gi|110347587|ref|NM_001015640.2|	2319	0	Bos taurus myosin, light chain 12A, regulatory, non-sarcomeric (MYL12A), mRNA >gi|109659358|gb|BC118244.1| Bos taurus myosin, light chain 12A, regulatory, non-sarcomeric, mRNA (cDNA clone MGC:139901 IMAGE:8284631), complete cds	sp|Q5E9E2|MYL9_BOVIN	351	2e-96	Myosin regulatory light polypeptide 9 OS=Bos taurus GN=MYL9 PE=2 SV=3	ECU03g1570	119	2e-26	COG5126	Ca2+-binding protein (EF-Hand superfamily)	K12757	1e-98	360	cfa:607207	myosin regulatory light chain 12	GO:0008360//regulation of cell shape;GO:0072661//protein targeting to plasma membrane	GO:0005509//calcium ion binding;GO:0035254//glutamate receptor binding	GO:0030018//Z disc;GO:0001725//stress fiber;GO:0016460//myosin II complex
CL163.Contig1_All	1789	6592	199.72	7112	221.323	gi|296479148|tpg|DAA21263.1|	858.2	0	TPA: alpha-enolase [Bos taurus]	gi|87196500|ref|NM_174049.2|	2880	0	Bos taurus enolase 1, (alpha) (ENO1), mRNA >gi|74354055|gb|BC103354.1| Bos taurus enolase 1, (alpha), mRNA (cDNA clone MGC:127526 IMAGE:7948635), complete cds	sp|Q9XSJ4|ENOA_BOVIN	854	0	Alpha-enolase OS=Bos taurus GN=ENO1 PE=1 SV=4	YGR254w	550	3e-156	COG0148	Enolase	K01689	0	854	bta:281141	enolase [EC:4.2.1.11]	GO:0009615//response to virus;GO:0006094//gluconeogenesis;GO:0000122//negative regulation of transcription from RNA polymerase II promoter;GO:0006096//glycolysis;GO:0030308//negative regulation of cell growth;GO:0044281//small molecule metabolic process	GO:0003714//transcription corepressor activity;GO:0005515//protein binding;GO:0004634//phosphopyruvate hydratase activity;GO:0003677//DNA binding;GO:0000287//magnesium ion binding;GO:0003700//sequence-specific DNA binding transcription factor activity	GO:0000015//phosphopyruvate hydratase complex;GO:0031430//M band;GO:0070062//extracellular vesicular exosome;GO:0005886//plasma membrane;GO:0005634//nucleus
Unigene33173_All	669	2446	198.173	2346	195.23	--	--	--	--	gi|335289613|ref|XM_003355885.1|	281	2e-72	PREDICTED: Sus scrofa alpha-actinin-4-like, transcript variant 4 (LOC100517284), mRNA	--	--	--	--	--	--	--	--	--	--	--	--	--	--	-	-	-
Unigene21001_All	1053	3840	197.659	3138	165.909	gi|426222004|ref|XP_004005195.1|	272.3	2e-71	PREDICTED: SCAN domain-containing protein 1-like [Ovis aries]	gi|358414536|ref|XM_003582814.1|	1719	0	PREDICTED: Bos taurus SCAN domain-containing protein 1-like (LOC100850966), mRNA	sp|A2T7M0|SCND1_PONPY	108	2e-23	SCAN domain-containing protein 1 OS=Pongo pygmaeus GN=SCAND1 PE=3 SV=1	--	--	--	--	--	K09230	1e-19	97.8	ecb:100067081	SCAN domain-containing zinc finger protein	-	-	-
Unigene13717_All	3654	13234	196.308	12831	195.495	gi|218563327|sp|P53712.3|ITB1_BOVIN	1682.5	0	RecName: Full=Integrin beta-1; AltName: Full=Fibronectin receptor subunit beta; AltName: Full=VLA-4 subunit beta; AltName: CD_antigen=CD29; Flags: Precursor >gi|296481438|tpg|DAA23553.1| TPA: integrin beta-1 precursor [Bos taurus]	gi|466039203|ref|XM_004275918.1|	4900	0	PREDICTED: Orcinus orca integrin, beta 1 (fibronectin receptor, beta polypeptide, antigen CD29 includes MDF2, MSK12), transcript variant 2 (ITGB1), mRNA	sp|P53712|ITB1_BOVIN	1682	0	Integrin beta-1 OS=Bos taurus GN=ITGB1 PE=1 SV=3	--	--	--	--	--	K05719	0	1668	bta:281876	integrin beta 1	GO:0045596//negative regulation of cell differentiation;GO:0007161//calcium-independent cell-matrix adhesion;GO:0008354//germ cell migration;GO:0055007//cardiac muscle cell differentiation;GO:0001708//cell fate specification;GO:0045214//sarcomere organization;GO:0031175//neuron projection development;GO:0007229//integrin-mediated signaling pathway;GO:0008284//positive regulation of cell prolifera…	GO:0005178//integrin binding;GO:0046872//metal ion binding;GO:0004872//receptor activity	GO:0035748//myelin sheath abaxonal region;GO:0031594//neuromuscular junction;GO:0032587//ruffle membrane;GO:0042470//melanosome;GO:0008305//integrin complex;GO:0042383//sarcolemma;GO:0009897//external side of plasma membrane;GO:0014704//intercalated disc
Unigene28283_All	1498	5395	195.206	5682	211.171	gi|73981599|ref|XP_533060.2|	216.5	3e-54	PREDICTED: protein S100-A10 isoform 2 [Canis lupus familiaris]	gi|426216613|ref|XM_004002507.1|	2187	0	PREDICTED: Ovis aries S100 calcium binding protein A10 (S100A10), mRNA	sp|Q6SQH4|S10AA_RABIT	202	2e-51	Protein S100-A10 OS=Oryctolagus cuniculus GN=S100a10 PE=3 SV=3	--	--	--	--	--	K10384	1e-07	58.9	mcc:717480	filaggrin	GO:0051099//positive regulation of binding;GO:0071229//cellular response to acid;GO:0007165//signal transduction	GO:0005509//calcium ion binding;GO:0005102//receptor binding	GO:0019897//extrinsic to plasma membrane
Unigene17260_All	2802	10063	194.659	9907	196.842	gi|426216437|ref|XP_004002469.1|	790	0	PREDICTED: thioredoxin-interacting protein [Ovis aries]	gi|315709517|ref|NM_001101875.2|	4520	0	Bos taurus thioredoxin interacting protein (TXNIP), mRNA	sp|Q2HY40|TXNIP_PIG	769	0	Thioredoxin-interacting protein OS=Sus scrofa GN=TXNIP PE=2 SV=1	--	--	--	--	--	--	--	--	--	--	GO:0009749//response to glucose stimulus;GO:0000122//negative regulation of transcription from RNA polymerase II promoter;GO:0043086//negative regulation of catalytic activity;GO:0042127//regulation of cell proliferation;GO:0042542//response to hydrogen peroxide;GO:0009612//response to mechanical stimulus;GO:0051592//response to calcium ion;GO:0035872//nucleotide-binding domain, leucine rich repe…	GO:0031625//ubiquitin protein ligase binding;GO:0004857//enzyme inhibitor activity	GO:0005758//mitochondrial intermembrane space;GO:0005829//cytosol;GO:0005634//nucleus
Unigene25220_All	544	1951	194.389	1809	185.133	gi|119622888|gb|EAX02483.1|	65.5	1e-09	hCG1784253 [Homo sapiens]	gi|162424987|gb|EU293410.1|	726	0	Capra hircus H19 (H19) gene, exons 2 through 5	--	--	--	--	--	--	--	--	--	--	--	--	--	--	-	-	-
Unigene28184_All	1541	5526	194.367	3538	127.82	gi|466046592|ref|XP_004277453.1|	44.7	0	PREDICTED: calponin-1 [Orcinus orca]	gi|57164198|ref|NM_001009456.1|	2559	0	Ovis aries calponin 1, basic, smooth muscle (CNN1), mRNA >gi|32815778|gb|AY327118.1| Ovis aries smooth muscle calponin h1 mRNA, complete cds	sp|Q7YRL2|CNN1_SHEEP	614	2e-175	Calponin-1 OS=Ovis aries GN=CNN1 PE=2 SV=1	ECU03g1150	72.4	2e-12	COG5199	Calponin	K06084	4e-12	73.6	bfo:BRAFLDRAFT_117217	F-box protein 20	GO:0006940//regulation of smooth muscle contraction;GO:0031032//actomyosin structure organization	GO:0003779//actin binding;GO:0005516//calmodulin binding	GO:0005856//cytoskeleton
Unigene35444_All	1056	3769	193.453	3479	183.415	gi|395748315|ref|XP_002826859.2|	520	8e-146	PREDICTED: 14-3-3 protein epsilon, partial [Pongo abelii]	gi|73853756|ref|NM_174491.3|	1917	0	Bos taurus tyrosine 3-monooxygenase/tryptophan 5-monooxygenase activation protein, epsilon polypeptide (YWHAE), mRNA >gi|73586682|gb|BC102928.1| Bos taurus tyrosine 3-monooxygenase/tryptophan 5-monooxygenase activation protein, epsilon polypeptide, mRNA (cDNA clone MGC:128187 IMAGE:7987204), complete cds	sp|P62262|1433E_SHEEP	504	1e-142	14-3-3 protein epsilon OS=Ovis aries GN=YWHAE PE=1 SV=1	YDR099w	365	9e-101	COG5040	14-3-3 family protein	K06630	4e-142	504	gga:417554	tyrosine 3-monooxygenase/tryptophan 5-monooxygenase activation protein	GO:0001764//neuron migration;GO:0035308//negative regulation of protein dephosphorylation;GO:0048011//neurotrophin TRK receptor signaling pathway;GO:0021766//hippocampus development;GO:0006605//protein targeting;GO:0006915//apoptotic process;GO:0021987//cerebral cortex development;GO:0019048//virus-host interaction;GO:0035329//hippo signaling cascade;GO:0055114//oxidation-reduction process;GO:000…	GO:0042826//histone deacetylase binding;GO:0050815//phosphoserine binding;GO:0004497//monooxygenase activity;GO:0019904//protein domain specific binding;GO:0008426//protein kinase C inhibitor activity;GO:0032403//protein complex binding	GO:0042470//melanosome;GO:0005829//cytosol;GO:0033267//axon part;GO:0005871//kinesin complex;GO:0005739//mitochondrion
Unigene24574_All	1268	4523	193.34	5262	231.034	--	--	--	--	gi|402744030|ref|NM_001101872.2|	1838	0	Bos taurus C1q and tumor necrosis factor related protein 6 (C1QTNF6), mRNA	--	--	--	--	--	--	--	--	--	--	--	--	--	--	-	-	-
Unigene13709_All	2440	8698	193.216	8869	202.362	gi|426243416|ref|XP_004015552.1|	1021.1	0	PREDICTED: cysteine-rich secretory protein LCCL domain-containing 2 [Ovis aries]	gi|38230442|gb|AY369781.1|	3487	0	Bos taurus cysteine-rich secretory protein LCCL domain containing 2 (CRISPLD2) mRNA, complete cds	sp|A6QLZ7|CRLD2_BOVIN	1008	0	Cysteine-rich secretory protein LCCL domain-containing 2 OS=Bos taurus GN=CRISPLD2 PE=2 SV=1	YJL078c_1	69.7	2e-11	COG2340	Uncharacterized protein with SCP/PR1 domains	K06560	2e-08	62	cin:100186027	mannose receptor, C type	GO:0030198//extracellular matrix organization	GO:0008201//heparin binding	GO:0005576//extracellular region;GO:0031012//extracellular matrix;GO:0030133//transport vesicle
Unigene31708_All	2816	10036	193.171	13069	258.377	gi|426225626|ref|XP_004006966.1|	1415.6	0	PREDICTED: complement C1s subcomponent isoform 2 [Ovis aries]	gi|426225625|ref|XM_004006917.1|	4098	0	PREDICTED: Ovis aries complement component 1, s subcomponent, transcript variant 2 (C1S), mRNA	sp|Q0VCX1|C1S_BOVIN	1380	0	Complement C1s subcomponent OS=Bos taurus GN=C1S PE=2 SV=2	mlr3307	84.3	1e-15	COG5640	Secreted trypsin-like serine protease	K01331	0	1393	bta:767827	complement component 1, s subcomponent [EC:3.4.21.42]	GO:0045087//innate immune response;GO:0006958//complement activation, classical pathway;GO:0006508//proteolysis	GO:0004252//serine-type endopeptidase activity;GO:0005509//calcium ion binding	GO:0005576//extracellular region
Unigene31401_All	1030	3641	191.601	3363	181.775	gi|301768957|ref|XP_002919926.1|	300.8	7e-80	PREDICTED: hypothetical protein LOC100478075 [Ailuropoda melanoleuca]	gi|73586583|gb|BC102379.1|	1915	0	Bos taurus SMT3 suppressor of mif two 3 homolog 2 (S. cerevisiae), mRNA (cDNA clone MGC:127660 IMAGE:7951941), complete cds	sp|P61959|SUMO2_RAT	196	9e-50	Small ubiquitin-related modifier 2 OS=Rattus norvegicus GN=Sumo2 PE=1 SV=1	SPBC365.06	90.5	4e-18	COG5227	Ubiquitin-like protein (sentrin)	K12160	9e-81	300	aml:100478075	small ubiquitin-related modifier	GO:0034613//cellular protein localization;GO:0045892//negative regulation of transcription, DNA-dependent;GO:0032436//positive regulation of proteasomal ubiquitin-dependent protein catabolic process;GO:0016925//protein sumoylation;GO:0045944//positive regulation of transcription from RNA polymerase II promoter	GO:0019789//SUMO ligase activity;GO:0031625//ubiquitin protein ligase binding	GO:0016605//PML body
Unigene17898_All	414	1461	191.278	719	96.6881	gi|119589795|gb|EAW69389.1|	77.4	3e-52	LSM7 homolog, U6 small nuclear RNA associated (S. cerevisiae), isoform CRA_a [Homo sapiens]	gi|219804600|ref|NM_001143862.1|	613	1e-172	Bos taurus LSM7 homolog, U6 small nuclear RNA associated (S. cerevisiae) (LSM7), mRNA	sp|Q9UK45|LSM7_HUMAN	150	4e-50	U6 snRNA-associated Sm-like protein LSm7 OS=Homo sapiens GN=LSM7 PE=1 SV=1	--	--	--	--	--	K12626	1e-49	148	mgp:100550366	U6 snRNA-associated Sm-like protein LSm7	GO:0043928//exonucleolytic nuclear-transcribed mRNA catabolic process involved in deadenylation-dependent decay;GO:0000398//mRNA splicing, via spliceosome	GO:0017070//U6 snRNA binding;GO:0046982//protein heterodimerization activity	GO:0005681//spliceosomal complex;GO:0005829//cytosol
Unigene31790_All	3517	12375	190.716	11475	181.645	gi|157954420|ref|NP_001103284.1|	1034.6	0	angiopoietin-related protein 2 precursor [Bos taurus] >gi|188485440|gb|ACD50901.1| angiopoietin-like protein 2 [Bos taurus] >gi|188485454|gb|ACD50908.1| angiopoietin-like protein 2 [Bos taurus] >gi|296482036|tpg|DAA24151.1| TPA: angiopoietin-like 2 [Bos taurus] >gi|440898174|gb|ELR49727.1| Angiopoietin-related protein 2 [Bos grunniens mutus]	gi|157954419|ref|NM_001109814.1|	4637	0	Bos taurus angiopoietin-like 2 (ANGPTL2), mRNA	sp|Q9UKU9|ANGL2_HUMAN	1019	0	Angiopoietin-related protein 2 OS=Homo sapiens GN=ANGPTL2 PE=2 SV=1	RSc2303	58.2	1e-07	COG4796	Type II secretory pathway, component HofQ	K05465	7e-53	210	mgp:100539036	angiopoietin 1	GO:0007275//multicellular organismal development	GO:0005102//receptor binding	GO:0005615//extracellular space
Unigene28124_All	2000	7015	190.113	5319	148.062	gi|426242204|ref|XP_004014964.1|	1177.5	0	PREDICTED: LOW QUALITY PROTEIN: lysine--tRNA ligase [Ovis aries]	gi|426242203|ref|XM_004014915.1|	3354	0	PREDICTED: Ovis aries lysyl-tRNA synthetase (KARS), mRNA	sp|Q15046|SYK_HUMAN	1139	0	Lysine--tRNA ligase OS=Homo sapiens GN=KARS PE=1 SV=3	YDR037w	657	0	COG1190	Lysyl-tRNA synthetase (class II)	K04567	0	1147	ptr:454252	lysyl-tRNA synthetase, class II [EC:6.1.1.6]	GO:0008033//tRNA processing;GO:0015966//diadenosine tetraphosphate biosynthetic process;GO:0019048//virus-host interaction;GO:0006430//lysyl-tRNA aminoacylation	GO:0004824//lysine-tRNA ligase activity;GO:0046872//metal ion binding;GO:0005524//ATP binding;GO:0016597//amino acid binding;GO:0000049//tRNA binding	GO:0005829//cytosol;GO:0017101//aminoacyl-tRNA synthetase multienzyme complex;GO:0015630//microtubule cytoskeleton;GO:0005759//mitochondrial matrix;GO:0005576//extracellular region;GO:0005634//nucleus;GO:0005886//plasma membrane
Unigene2687_All	2075	7266	189.798	6143	164.819	gi|440892649|gb|ELR45749.1|	846.3	0	Lactadherin [Bos grunniens mutus]	gi|74354283|gb|BC102354.1|	2898	0	Bos taurus milk fat globule-EGF factor 8 protein, mRNA (cDNA clone MGC:127309 IMAGE:7949013), complete cds	sp|Q95114|MFGM_BOVIN	822	0	Lactadherin OS=Bos taurus GN=MFGE8 PE=1 SV=2	--	--	--	--	--	K03902	4e-72	273	mdo:100019396	coagulation factor V (labile factor)	GO:2000427//positive regulation of apoptotic cell clearance;GO:0001525//angiogenesis;GO:0006910//phagocytosis, recognition;GO:0006911//phagocytosis, engulfment;GO:0007155//cell adhesion;GO:0007338//single fertilization	GO:0008429//phosphatidylethanolamine binding;GO:0005178//integrin binding;GO:0001786//phosphatidylserine binding	GO:0002080//acrosomal membrane;GO:0009897//external side of plasma membrane;GO:0005615//extracellular space;GO:0031012//extracellular matrix;GO:0019897//extrinsic to plasma membrane
Unigene13315_All	952	3332	189.707	3040	177.779	gi|332634898|ref|NP_001193850.1|	422.6	1e-116	coatomer subunit zeta-2 isoform 1 [Bos taurus]	gi|332634897|ref|NM_001206921.1|	1641	0	Bos taurus coatomer protein complex, subunit zeta 2 (COPZ2), transcript variant 1, mRNA	sp|Q9P299|COPZ2_HUMAN	402	7e-112	Coatomer subunit zeta-2 OS=Homo sapiens GN=COPZ2 PE=2 SV=1	YPL010w	109	8e-24	COG5541	Vesicle coat complex COPI, zeta subunit	K02604	5e-39	162	cbr:CBG02998	origin recognition complex subunit 2	GO:0016192//vesicle-mediated transport;GO:0006886//intracellular protein transport	-	GO:0005801//cis-Golgi network;GO:0030126//COPI vesicle coat
CL2115.Contig2_All	306	1065	188.644	982	178.663	gi|444711083|gb|ELW52037.1|	54.7	1e-06	Neuroblast differentiation-associated protein AHNAK [Tupaia chinensis]	gi|426251877|ref|XM_004019599.1|	436	1e-119	PREDICTED: Ovis aries AHNAK nucleoprotein (AHNAK), mRNA	sp|Q09666|AHNK_HUMAN	189	1e-48	Neuroblast differentiation-associated protein AHNAK OS=Homo sapiens GN=AHNAK PE=1 SV=2	--	--	--	--	--	--	--	--	--	--	-	GO:0003676//nucleic acid binding	-
Unigene5274_All	274	947	187.333	431	87.5732	gi|119595865|gb|EAW75459.1|	54.3	2e-06	GNAS complex locus, isoform CRA_c [Homo sapiens] >gi|119595876|gb|EAW75470.1| GNAS complex locus, isoform CRA_c [Homo sapiens]	gi|114326286|ref|NM_181021.3|	361	1e-96	Bos taurus GNAS complex locus (GNAS), mRNA >gi|113912206|gb|BC122757.1| Bos taurus GNAS complex locus, mRNA (cDNA clone MGC:152036 IMAGE:8166171), complete cds	sp|Q9Z0G8|WIPF3_RAT	52.8	2e-07	WAS/WASL-interacting protein family member 3 OS=Rattus norvegicus GN=Wipf3 PE=1 SV=1	--	--	--	--	--	K05747	2e-06	51.2	mmu:22376	Wiskott-Aldrich syndrome protein	GO:0044700;GO:0051649//establishment of localization in cell;GO:0019222//regulation of metabolic process;GO:0048513//organ development;GO:0044281//small molecule metabolic process;GO:0071495;GO:0006139//nucleobase-containing compound metabolic process;GO:0048522//positive regulation of cellular process;GO:0065008;GO:0071310//cellular response to organic substance;GO:0007154//cell communication;GO…	GO:0005488//binding	GO:0043231//intracellular membrane-bounded organelle;GO:0005886//plasma membrane;GO:0044425//membrane part;GO:0005737//cytoplasm
Unigene7139_All	412	1422	187.075	1035	139.858	gi|432115227|gb|ELK36737.1|	182.2	6e-45	ATP synthase subunit f, mitochondrial [Myotis davidii]	gi|426254835|ref|XM_004021033.1|	607	1e-170	PREDICTED: Ovis aries pentatricopeptide repeat-containing protein 1, mitochondrial-like, transcript variant 1 (LOC101109584), mRNA	sp|Q28851|ATPK_BOVIN	180	9e-46	ATP synthase subunit f, mitochondrial OS=Bos taurus GN=ATP5J2 PE=1 SV=3	--	--	--	--	--	K02130	1e-43	174	ssc:100037979	F-type H+-transporting ATPase subunit f [EC:3.6.3.14]	GO:0015992//proton transport;GO:0006754//ATP biosynthetic process;GO:0006200//ATP catabolic process	GO:0016887//ATPase activity	GO:0016021//integral to membrane;GO:0000276//mitochondrial proton-transporting ATP synthase complex, coupling factor F(o)
Unigene13765_All	1299	4462	186.181	4144	177.605	gi|126335739|ref|XP_001371620.1|	254.2	1e-65	PREDICTED: eukaryotic translation initiation factor 1-like [Monodelphis domestica]	gi|426238020|ref|XM_004012907.1|	2313	0	PREDICTED: Ovis aries eukaryotic translation initiation factor 1 (EIF1), mRNA	sp|Q5RFF4|EIF1_PONAB	232	1e-60	Eukaryotic translation initiation factor 1 OS=Pongo abelii GN=EIF1 PE=3 SV=1	YNL244c	137	3e-32	COG0023	Translation initiation factor 1 (eIF-1/SUI1) and related proteins	K03113	3e-78	273	ptr:454665	translation initiation factor 1	GO:0006950//response to stress;GO:0006446//regulation of translational initiation;GO:0009048//dosage compensation by inactivation of X chromosome	GO:0003743//translation initiation factor activity	GO:0005737//cytoplasm
Unigene15631_All	665	2263	184.449	2083	174.386	gi|296475803|tpg|DAA17918.1|	147.9	3e-34	TPA: cytochrome c oxidase subunit 8A, mitochondrial-like [Bos taurus]	gi|297487666|ref|XM_002696332.1|	932	0	PREDICTED: Bos taurus cytochrome c oxidase subunit 8A, mitochondrial-like, transcript variant 1 (LOC783202), mRNA	sp|P14622|COX8A_BOVIN	141	1e-33	Cytochrome c oxidase subunit 8A, mitochondrial OS=Bos taurus GN=COX8A PE=1 SV=1	--	--	--	--	--	K02273	2e-33	142	bta:783202	cytochrome c oxidase subunit 8	-	GO:0004129//cytochrome-c oxidase activity	GO:0005743//mitochondrial inner membrane;GO:0016021//integral to membrane
Unigene27941_All	726	2470	184.406	2140	164.105	gi|167583506|ref|NP_001107987.1|	170.2	8e-41	nuclear protein 1 [Bos taurus] >gi|74267915|gb|AAI03252.1| Nuclear protein 1 [Bos taurus] >gi|296473301|tpg|DAA15416.1| TPA: p8 protein [Bos taurus]	gi|426254506|ref|XM_004020869.1|	942	0	PREDICTED: Ovis aries nuclear protein, transcriptional regulator, 1 (NUPR1), mRNA	sp|O60356|NUPR1_HUMAN	135	1e-31	Nuclear protein 1 OS=Homo sapiens GN=NUPR1 PE=1 SV=1	--	--	--	--	--	K15626	1e-41	170	bta:614673	nuclear protein, 1	GO:0002526//acute inflammatory response;GO:0006461//protein complex assembly;GO:0006355//regulation of transcription, DNA-dependent;GO:0008584//male gonad development;GO:0009636//response to toxic substance;GO:0045786//negative regulation of cell cycle;GO:0031401//positive regulation of protein modification process;GO:0006473//protein acetylation;GO:0035914//skeletal muscle cell differentiation;G…	GO:0003677//DNA binding;GO:0003682//chromatin binding	GO:0005634//nucleus
Unigene35013_All	985	3346	184.121	3094	174.875	gi|297265084|ref|XP_001112946.2|	534.3	3e-150	PREDICTED: integral membrane protein 2C isoform 5 [Macaca mulatta]	gi|125630708|ref|NM_001081538.1|	1467	0	Bos taurus integral membrane protein 2C (ITM2C), mRNA >gi|124828518|gb|BC133321.1| Bos taurus integral membrane protein 2C, mRNA (cDNA clone MGC:142814 IMAGE:8279299), complete cds	sp|A2VDN0|ITM2C_BOVIN	529	4e-150	Integral membrane protein 2C OS=Bos taurus GN=ITM2C PE=2 SV=1	--	--	--	--	--	K10500	4e-09	62.8	gga:396541	zinc finger and BTB domain-containing protein 17	GO:0012502//induction of programmed cell death;GO:0010977//negative regulation of neuron projection development	GO:0001540//beta-amyloid binding;GO:0005524//ATP binding;GO:0005515//protein binding	GO:0005765//lysosomal membrane;GO:0016021//integral to membrane;GO:0048471//perinuclear region of cytoplasm;GO:0005794//Golgi apparatus;GO:0005886//plasma membrane
CL936.Contig8_All	1948	6602	183.696	3439	98.2851	gi|344235829|gb|EGV91932.1|	767.7	0	Actin, aortic smooth muscle [Cricetulus griseus]	gi|78045237|ref|NM_001034502.1|	2123	0	Bos taurus actin, alpha 2, smooth muscle, aorta (ACTA2), mRNA >gi|73586605|gb|BC102699.1| Bos taurus actin, alpha 2, smooth muscle, aorta, mRNA (cDNA clone MGC:127800 IMAGE:7954549), complete cds	sp|P62738|ACTA_RAT	764	0	Actin, aortic smooth muscle OS=Rattus norvegicus GN=Acta2 PE=2 SV=1	SPBC32H8.12c	690	0	COG5277	Actin and related proteins	K12313	0	772	mcc:100427024	actin, aortic smooth muscle	GO:0009615//response to virus;GO:0048741//skeletal muscle fiber development;GO:0030240//skeletal muscle thin filament assembly;GO:0008217//regulation of blood pressure;GO:0014829//vascular smooth muscle contraction;GO:0072144//glomerular mesangial cell development	GO:0005524//ATP binding;GO:0005515//protein binding;GO:0005200//structural constituent of cytoskeleton	GO:0005829//cytosol;GO:0005865//striated muscle thin filament;GO:0001725//stress fiber;GO:0005884//actin filament;GO:0030485//smooth muscle contractile fiber
Unigene11553_All	1163	3941	183.671	6655	318.576	gi|440908466|gb|ELR58480.1|	333.6	1e-89	Elastin [Bos grunniens mutus]	gi|165872|gb|M26189.1|SHPELASTB	1287	0	Ovis sp. elastin gene, last exon, clone pSS1	--	--	--	--	--	--	--	--	--	--	--	--	--	--	-	-	-
Unigene20935_All	2419	8185	183.399	9387	216.041	gi|440897690|gb|ELR49330.1|	1023.5	0	Protein disulfide-isomerase [Bos grunniens mutus]	gi|148878429|gb|BC146271.1|	4181	0	Bos taurus prolyl 4-hydroxylase, beta polypeptide, mRNA (cDNA clone MGC:157271 IMAGE:8191784), complete cds	sp|P05307|PDIA1_BOVIN	1020	0	Protein disulfide-isomerase OS=Bos taurus GN=P4HB PE=1 SV=1	SPAC1F5.02	280	8e-75	COG0526	Thiol-disulfide isomerase and thioredoxins	K09580	0	1020	bta:281373	protein disulfide-isomerase A1 [EC:5.3.4.1]	GO:0006662//glycerol ether metabolic process;GO:0006629//lipid metabolic process;GO:0006457//protein folding;GO:0045454//cell redox homeostasis;GO:0042157//lipoprotein metabolic process;GO:0018401//peptidyl-proline hydroxylation to 4-hydroxy-L-proline;GO:0030198//extracellular matrix organization	GO:0003756//protein disulfide isomerase activity;GO:0004656//procollagen-proline 4-dioxygenase activity;GO:0009055//electron carrier activity;GO:0046982//protein heterodimerization activity;GO:0015035//protein disulfide oxidoreductase activity	GO:0005793//endoplasmic reticulum-Golgi intermediate compartment;GO:0009986//cell surface;GO:0042470//melanosome;GO:0005788//endoplasmic reticulum lumen;GO:0005576//extracellular region;GO:0005886//plasma membrane
Unigene31894_All	1550	5236	183.097	3534	126.934	gi|74355018|gb|AAI02713.1|	351.7	6e-95	Pleiotrophin [Bos taurus] >gi|440904505|gb|ELR55008.1| Pleiotrophin [Bos grunniens mutus]	gi|426228078|ref|XM_004008093.1|	2298	0	PREDICTED: Ovis aries pleiotrophin (PTN), mRNA	sp|P21782|PTN_BOVIN	347	5e-95	Pleiotrophin OS=Bos taurus GN=PTN PE=1 SV=2	--	--	--	--	--	K06828	7e-39	162	acs:100565875	midkine	GO:0007612//learning;GO:0030282//bone mineralization;GO:0007399//nervous system development;GO:0051781//positive regulation of cell division;GO:0008284//positive regulation of cell proliferation;GO:0007185//transmembrane receptor protein tyrosine phosphatase signaling pathway	GO:0004864//protein phosphatase inhibitor activity;GO:0008201//heparin binding;GO:0008083//growth factor activity	GO:0005615//extracellular space;GO:0005578//proteinaceous extracellular matrix;GO:0005783//endoplasmic reticulum
CL3163.Contig1_All	628	2110	182.111	1690	149.821	gi|78369422|ref|NP_001030580.1|	271.9	1e-71	60S ribosomal protein L28 [Bos taurus] >gi|108860931|sp|Q3T0L7.3|RL28_BOVIN RecName: Full=60S ribosomal protein L28 >gi|74267688|gb|AAI02345.1| Ribosomal protein L28 [Bos taurus] >gi|296477269|tpg|DAA19384.1| TPA: 60S ribosomal protein L28 [Bos taurus] >gi|440897013|gb|ELR48796.1| 60S ribosomal protein L28 [Bos grunniens mutus]	gi|402745363|ref|NM_001035503.2|	833	0	Bos taurus ribosomal protein L28 (RPL28), mRNA	sp|Q3T0L7|RL28_BOVIN	271	6e-73	60S ribosomal protein L28 OS=Bos taurus GN=RPL28 PE=2 SV=3	--	--	--	--	--	K02903	2e-72	271	bta:618702	large subunit ribosomal protein L28e	GO:0006413//translational initiation;GO:0019083//viral transcription;GO:0006414//translational elongation;GO:0006415//translational termination;GO:0006614//SRP-dependent cotranslational protein targeting to membrane;GO:0000184//nuclear-transcribed mRNA catabolic process, nonsense-mediated decay	GO:0003723//RNA binding;GO:0003735//structural constituent of ribosome;GO:0005515//protein binding	GO:0022625//cytosolic large ribosomal subunit
Unigene6405_All	2349	7887	181.988	8125	192.568	gi|426255706|ref|XP_004021489.1|	1049.7	0	PREDICTED: proactivator polypeptide isoform 1 [Ovis aries]	gi|426255705|ref|XM_004021440.1|	3429	0	PREDICTED: Ovis aries prosaposin, transcript variant 1 (PSAP), mRNA	sp|P26779|SAP_BOVIN	1036	0	Proactivator polypeptide OS=Bos taurus GN=PSAP PE=1 SV=3	--	--	--	--	--	K12382	0	1036	bta:281433	saposin	GO:0007585//respiratory gaseous exchange;GO:0030168//platelet activation;GO:0006869//lipid transport;GO:0006919//activation of cysteine-type endopeptidase activity involved in apoptotic process;GO:0043408//regulation of MAPK cascade;GO:0060736//prostate gland growth;GO:0071310//cellular response to organic substance;GO:0019216//regulation of lipid metabolic process;GO:0006687//glycosphingolipid m…	GO:0030246//carbohydrate binding;GO:0005515//protein binding;GO:0008047//enzyme activator activity;GO:0005319//lipid transporter activity;GO:0008289//lipid binding	GO:0005615//extracellular space;GO:0005743//mitochondrial inner membrane;GO:0016021//integral to membrane;GO:0005765//lysosomal membrane;GO:0005794//Golgi apparatus;GO:0005581//collagen;GO:0043202//lysosomal lumen
Unigene2641_All	773	2588	181.468	1911	137.634	gi|148692149|gb|EDL24096.1|	443.4	5e-123	eukaryotic translation initiation factor 3, subunit 12, isoform CRA_a [Mus musculus]	gi|402743925|ref|NM_001034489.2|	1338	0	Bos taurus eukaryotic translation initiation factor 3, subunit K (EIF3K), mRNA	sp|Q3T0V3|EIF3K_BOVIN	441	6e-124	Eukaryotic translation initiation factor 3 subunit K OS=Bos taurus GN=EIF3K PE=2 SV=1	--	--	--	--	--	K15028	2e-123	441	ecb:100064307	translation initiation factor 3 subunit K	GO:0006446//regulation of translational initiation	GO:0003743//translation initiation factor activity;GO:0043022//ribosome binding;GO:0005515//protein binding	GO:0005829//cytosol;GO:0005730//nucleolus;GO:0005852//eukaryotic translation initiation factor 3 complex
Unigene10341_All	418	1391	180.37	1204	160.359	gi|164518996|ref|NP_001106786.1|	122.9	4e-27	6.8 kDa mitochondrial proteolipid [Bos taurus] >gi|112834|sp|P14790.1|68MP_BOVIN RecName: Full=6.8 kDa mitochondrial proteolipid >gi|73586592|gb|AAI02583.1| LOC767909 protein [Bos taurus] >gi|296475231|tpg|DAA17346.1| TPA: 6.8 kDa mitochondrial proteolipid [Bos taurus] >gi|440903759|gb|ELR54372.1| 6.8 kDa mitochondrial proteolipid [Bos grunniens mutus]	gi|426248619|ref|XM_004018011.1|	640	1e-180	PREDICTED: Ovis aries chromosome 18 open reading frame, human C14orf2 (C18H14orf2), mRNA	sp|P14790|68MP_BOVIN	122	2e-28	6.8 kDa mitochondrial proteolipid OS=Bos taurus GN=MP68 PE=1 SV=1	--	--	--	--	--	--	--	--	--	--	-	-	GO:0005753//mitochondrial proton-transporting ATP synthase complex;GO:0016021//integral to membrane
Unigene25151_All	555	1843	179.989	1631	163.608	gi|426215222|ref|XP_004001873.1|	222.6	7e-57	PREDICTED: NADH dehydrogenase [ubiquinone] iron-sulfur protein 5 [Ovis aries]	gi|426215221|ref|XM_004001824.1|	870	0	PREDICTED: Ovis aries NADH dehydrogenase (ubiquinone) Fe-S protein 5, 15kDa (NADH-coenzyme Q reductase) (NDUFS5), mRNA	sp|Q02379|NDUS5_BOVIN	204	9e-53	NADH dehydrogenase [ubiquinone] iron-sulfur protein 5 OS=Bos taurus GN=NDUFS5 PE=1 SV=2	--	--	--	--	--	K03938	1e-57	222	cfa:475322	NADH dehydrogenase (ubiquinone) Fe-S protein 5 [EC:1.6.5.3 1.6.99.3]	GO:0032981//mitochondrial respiratory chain complex I assembly;GO:0022900//electron transport chain	-	GO:0005758//mitochondrial intermembrane space;GO:0005743//mitochondrial inner membrane;GO:0070469//respiratory chain
Unigene9971_All	723	2398	179.773	2010	154.775	gi|47824862|ref|NP_001001439.1|	342	1e-92	cytochrome c oxidase subunit 4 isoform 1, mitochondrial precursor [Bos taurus] >gi|117085|sp|P00423.1|COX41_BOVIN RecName: Full=Cytochrome c oxidase subunit 4 isoform 1, mitochondrial; AltName: Full=Cytochrome c oxidase polypeptide IV; AltName: Full=Cytochrome c oxidase subunit IV isoform 1; Short=COX IV-1; Flags: Precursor >gi|324357506|pdb|2Y69|D Chain D, Bovine Heart Cytochrome C Oxidase Re-Re…	gi|59858422|gb|BT021029.1|	1124	0	Bos taurus cytochrome c oxidase subunit IV isoform 1 (COX4I1), mRNA, complete cds	sp|P00423|COX41_BOVIN	342	6e-94	Cytochrome c oxidase subunit 4 isoform 1, mitochondrial OS=Bos taurus GN=COX4I1 PE=1 SV=1	--	--	--	--	--	K02263	2e-93	342	bta:281090	cytochrome c oxidase subunit 4	-	GO:0004129//cytochrome-c oxidase activity	GO:0005751//mitochondrial respiratory chain complex IV;GO:0016021//integral to membrane;GO:0005634//nucleus
Unigene12523_All	271	898	179.606	425	87.31	gi|195030562|ref|XP_001988137.1|	55.1	1e-06	GH11004 [Drosophila grimshawi] >gi|193904137|gb|EDW03004.1| GH11004 [Drosophila grimshawi]	gi|426220241|ref|XM_004004276.1|	484	1e-133	PREDICTED: Ovis aries tropomyosin 2 (beta), transcript variant 2 (TPM2), mRNA	sp|P70315|WASP_MOUSE	51.6	4e-07	Wiskott-Aldrich syndrome protein homolog OS=Mus musculus GN=Was PE=1 SV=1	--	--	--	--	--	K05747	1e-06	51.6	mmu:22376	Wiskott-Aldrich syndrome protein	-	-	-
Unigene7120_All	567	1877	179.43	1605	157.593	gi|426247380|ref|XP_004017464.1|	218.4	1e-55	PREDICTED: cytochrome c oxidase subunit 6A1, mitochondrial-like [Ovis aries]	gi|426247379|ref|XM_004017415.1|	930	0	PREDICTED: Ovis aries cytochrome c oxidase subunit 6A1, mitochondrial-like (LOC101117965), mRNA	sp|P13182|CX6A1_BOVIN	216	3e-56	Cytochrome c oxidase subunit 6A1, mitochondrial OS=Bos taurus GN=COX6A1 PE=1 SV=3	--	--	--	--	--	K02266	1e-55	216	bta:100851363	cytochrome c oxidase subunit 6a	GO:0044281//small molecule metabolic process;GO:0022904//respiratory electron transport chain	GO:0004129//cytochrome-c oxidase activity	GO:0005751//mitochondrial respiratory chain complex IV
CL2021.Contig2_All	11446	37587	177.991	24875	120.991	gi|288903461|ref|YP_003434179.1|	1077.8	0	NADH dehydrogenase subunit 5 [Cervus hortulorum] >gi|357017893|ref|YP_004934919.1| NADH dehydrogenase subunit 5 (mitochondrion) [Cervus nippon kopschi] >gi|404333636|ref|YP_006702456.1| NADH dehydrogenase subunit 5 (mitochondrion) [Cervus nippon sichuanicus] >gi|285013427|gb|ADC32706.1| NADH dehydrogenase subunit 5 [Cervus hortulorum] >gi|309399277|gb|ADO78911.1| NADH dehydrogenase subunit 5 [Cer…	gi|309399266|gb|HQ191428.1|	11500	0	Cervus nippon hortulorum mitochondrion, complete genome	sp|Q576B4|NU5M_BOSIN	989	0	NADH-ubiquinone oxidoreductase chain 5 OS=Bos indicus GN=MT-ND5 PE=3 SV=1	mll1355	301	1e-80	COG1009	NADH:ubiquinone oxidoreductase subunit 5 (chain L)/Multisubunit Na+/H+ antiporter, MnhA subunit	K03883	0	987	bta:3283887	NADH-ubiquinone oxidoreductase chain 5 [EC:1.6.5.3]	GO:0042773//ATP synthesis coupled electron transport	GO:0008137//NADH dehydrogenase (ubiquinone) activity	GO:0005743//mitochondrial inner membrane;GO:0070469//respiratory chain;GO:0016021//integral to membrane
Unigene6443_All	1263	4140	177.669	3503	154.412	gi|440895669|gb|ELR47807.1|	525	3e-147	Triosephosphate isomerase [Bos grunniens mutus]	gi|402693364|ref|NM_001013589.3|	2149	0	Bos taurus triosephosphate isomerase 1 (TPI1), mRNA	sp|P60174|TPIS_HUMAN	502	8e-142	Triosephosphate isomerase OS=Homo sapiens GN=TPI1 PE=1 SV=3	YDR050c	269	9e-72	COG0149	Triosephosphate isomerase	K01803	5e-141	501	aml:100482184	triosephosphate isomerase (TIM) [EC:5.3.1.1]	GO:0006098//pentose-phosphate shunt;GO:0019682//glyceraldehyde-3-phosphate metabolic process;GO:0006096//glycolysis;GO:0006094//gluconeogenesis;GO:0009790//embryo development	GO:0004807//triose-phosphate isomerase activity	GO:0005829//cytosol
Unigene25214_All	616	1987	174.836	1601	144.696	gi|26348121|dbj|BAB24185.2|	299.7	6e-80	unnamed protein product [Mus musculus]	gi|74267630|gb|BC102252.1|	1130	0	Bos taurus prefoldin subunit 5, mRNA (cDNA clone MGC:127075 IMAGE:7943026), complete cds	sp|Q8HYI9|PFD5_BOVIN	299	3e-81	Prefoldin subunit 5 OS=Bos taurus GN=PFDN5 PE=2 SV=1	SPBC215.02	118	9e-27	COG1730	Predicted prefoldin, molecular chaperone implicated in de novo protein folding	K04797	8e-82	303	ssc:100151927	prefoldin alpha subunit	GO:0051086//chaperone mediated protein folding independent of cofactor;GO:0090090//negative regulation of canonical Wnt receptor signaling pathway;GO:0060041//retina development in camera-type eye;GO:0045892//negative regulation of transcription, DNA-dependent	GO:0003714//transcription corepressor activity;GO:0051082//unfolded protein binding	GO:0016272//prefoldin complex;GO:0005634//nucleus
Unigene35278_All	733	2358	174.363	2203	167.323	gi|253735679|ref|NP_001156697.1|	171.4	3e-41	selenoprotein W [Bos taurus] >gi|190358775|sp|O19097.4|SELW_SHEEP RecName: Full=Selenoprotein W; Short=SelW >gi|2326179|gb|AAC48757.1| selenoprotein W [Ovis aries] >gi|296477483|tpg|DAA19598.1| TPA: selenoprotein W, 1 [Bos taurus] >gi|444246427|gb|AGD94592.1| selenoprotein W1 [Bubalus bubalis]	gi|2326178|gb|U67853.1|OAU67853	1063	0	Ovis aries selenoprotein W (SelW) mRNA, complete cds	sp|O19097|SELW_SHEEP	171	1e-42	Selenoprotein W OS=Ovis aries GN=SEPW1 PE=1 SV=4	--	--	--	--	--	--	--	--	--	--	GO:0010269//response to selenium ion;GO:0045454//cell redox homeostasis;GO:0055114//oxidation-reduction process	GO:0016209//antioxidant activity;GO:0008430//selenium binding;GO:0003954//NADH dehydrogenase activity	GO:0005886//plasma membrane;GO:0005739//mitochondrion
Unigene34833_All	213	681	173.293	184	48.0931	gi|395730664|ref|XP_003780455.1|	142.5	5e-33	PREDICTED: LOW QUALITY PROTEIN: nuclease-sensitive element-binding protein 1 [Pongo abelii]	gi|345780757|ref|XM_843567.2|	422	1e-115	PREDICTED: Canis lupus familiaris nuclease-sensitive element-binding protein 1-like (LOC607025), mRNA	--	--	--	--	--	--	--	--	--	K09276	6e-34	142	ssc:100620708	Y-box-binding protein 1	-	-	-
Unigene6461_All	1044	3335	173.145	4702	250.742	--	--	--	--	gi|426229302|ref|XM_004008681.1|	1683	0	PREDICTED: Ovis aries lysyl oxidase (LOX), mRNA	--	--	--	--	--	--	--	--	--	--	--	--	--	--	-	-	-
Unigene29038_All	437	1393	172.776	1217	155.043	gi|426222493|ref|XP_004005425.1|	147.9	1e-34	PREDICTED: cytochrome c oxidase subunit 6C-like [Ovis aries]	gi|426251578|ref|XM_004019450.1|	670	0	PREDICTED: Ovis aries cytochrome c oxidase subunit 6C-like (LOC101114985), mRNA	sp|P04038|COX6C_BOVIN	146	2e-35	Cytochrome c oxidase subunit 6C OS=Bos taurus GN=COX6C PE=1 SV=2	--	--	--	--	--	K02268	5e-35	146	bta:614700	cytochrome c oxidase subunit 6c	-	GO:0004129//cytochrome-c oxidase activity	GO:0005743//mitochondrial inner membrane;GO:0016021//integral to membrane
Unigene18808_All	1914	6082	172.234	6071	176.589	gi|50510363|dbj|BAD32167.1|	863.6	0	mKIAA0109 protein [Mus musculus]	gi|402743774|ref|NM_001034523.2|	3457	0	Bos taurus adaptor-related protein complex 2, mu 1 subunit (AP2M1), mRNA	sp|Q5ZMP6|AP2M1_CHICK	858	0	AP-2 complex subunit mu OS=Gallus gallus GN=AP2M1 PE=2 SV=1	--	--	--	--	--	K11826	0	862	ecb:100058961	AP-2 complex subunit mu-1	GO:0007411//axon guidance;GO:0042059//negative regulation of epidermal growth factor receptor signaling pathway;GO:0016032//viral reproduction;GO:0016044//cellular membrane organization;GO:0048011//neurotrophin TRK receptor signaling pathway;GO:0006886//intracellular protein transport;GO:0019886//antigen processing and presentation of exogenous peptide antigen via MHC class II;GO:0050690//regulat…	GO:0005515//protein binding;GO:0005215//transporter activity;GO:0008289//lipid binding	GO:0030669//clathrin-coated endocytic vesicle membrane;GO:0030132//clathrin coat of coated pit;GO:0030133//transport vesicle;GO:0030131//clathrin adaptor complex;GO:0030141//secretory granule;GO:0005765//lysosomal membrane;GO:0005829//cytosol;GO:0030125//clathrin vesicle coat;GO:0005739//mitochondrion
CL1872.Contig3_All	501	1583	171.261	1423	158.129	gi|426257853|ref|XP_004022536.1|	245.4	8e-64	PREDICTED: 60S ribosomal protein L36a [Ovis aries]	gi|402693286|ref|NM_001034316.2|	684	0	Bos taurus ribosomal protein L36a-like (RPL36A), mRNA	sp|P83883|RL36A_RAT	224	5e-59	60S ribosomal protein L36a OS=Rattus norvegicus GN=Rpl36a PE=1 SV=2	YNL162w	168	4e-42	COG1631	Ribosomal protein L44E	K02929	3e-61	234	cfa:480987	large subunit ribosomal protein L44e	-	-	-
Unigene16_All	6820	21349	169.671	33471	273.23	gi|296470449|tpg|DAA12564.1|	63.5	1e-07	TPA: roundabout-like [Bos taurus]	gi|297493489|ref|XM_002700420.1|	6895	0	PREDICTED: Bos taurus matrix-remodelling associated 5 (MXRA5), mRNA	sp|Q9NR99|MXRA5_HUMAN	2909	0	Matrix-remodeling-associated protein 5 OS=Homo sapiens GN=MXRA5 PE=2 SV=3	Cgl1939	67.4	3e-10	COG0532	Translation initiation factor 2 (IF-2; GTPase)	K06255	5e-77	291	xtr:100494785	heparan sulfate proteoglycan 2 (perlecan)	-	-	-
Unigene28539_All	340	1056	168.345	1033	169.148	gi|296471700|tpg|DAA13815.1|	63.9	2e-09	TPA: AHNAK nucleoprotein [Bos taurus]	gi|426251877|ref|XM_004019599.1|	565	1e-158	PREDICTED: Ovis aries AHNAK nucleoprotein (AHNAK), mRNA	sp|Q09666|AHNK_HUMAN	225	2e-59	Neuroblast differentiation-associated protein AHNAK OS=Homo sapiens GN=AHNAK PE=1 SV=2	--	--	--	--	--	--	--	--	--	--	GO:0007399//nervous system development	GO:0003676//nucleic acid binding;GO:0005515//protein binding	GO:0005634//nucleus
CL4476.Contig2_All	1171	3634	168.206	2848	135.403	gi|118601892|ref|NP_001073117.1|	148.3	7e-34	cysteine-rich protein 2 [Bos taurus] >gi|119368638|sp|Q0VFX8.1|CRIP2_BOVIN RecName: Full=Cysteine-rich protein 2; Short=CRP-2 >gi|111599876|gb|AAI18324.1| Cysteine-rich protein 2 [Bos taurus]	gi|118601891|ref|NM_001079649.1|	1723	0	Bos taurus cysteine-rich protein 2 (CRIP2), mRNA >gi|111599875|gb|BC118323.1| Bos taurus cysteine-rich protein 2, mRNA (cDNA clone MGC:140056 IMAGE:8287275), complete cds	sp|Q0VFX8|CRIP2_BOVIN	461	2e-129	Cysteine-rich protein 2 OS=Bos taurus GN=CRIP2 PE=2 SV=1	mlr3017_1	50.1	8e-06	COG0737	5'-nucleotidase/2',3'-cyclic phosphodiesterase and related esterases	K09377	2e-34	147	nve:NEMVE_v1g52979	cysteine and glycine-rich protein	GO:0030097//hemopoiesis;GO:0008284//positive regulation of cell proliferation	GO:0005515//protein binding;GO:0008270//zinc ion binding	GO:0031012//extracellular matrix;GO:0005938//cell cortex
CL4059.Contig1_All	2597	8057	168.157	6154	131.926	gi|471395649|ref|XP_004381579.1|	1128.2	0	PREDICTED: moesin [Trichechus manatus latirostris]	gi|114050714|ref|NM_001046477.1|	4546	0	Bos taurus moesin (MSN), mRNA >gi|87578168|gb|BC113313.1| Bos taurus moesin, mRNA (cDNA clone MGC:137877 IMAGE:8088587), complete cds	sp|P26038|MOES_HUMAN	1125	0	Moesin OS=Homo sapiens GN=MSN PE=1 SV=3	NMB0700	80.1	2e-14	COG3468	Type V secretory pathway, adhesin AidA	K05763	0	1126	ecb:100065348	moesin	GO:0022614//membrane to membrane docking;GO:2000401//regulation of lymphocyte migration;GO:0007159//leukocyte cell-cell adhesion	GO:0005102//receptor binding;GO:0003779//actin binding;GO:0050839//cell adhesion molecule binding;GO:0019901//protein kinase binding;GO:0005200//structural constituent of cytoskeleton	GO:0030315//T-tubule;GO:0019898//extrinsic to membrane;GO:0009898//internal side of plasma membrane;GO:0031527//filopodium membrane;GO:0005856//cytoskeleton;GO:0051286//cell tip;GO:0005730//nucleolus;GO:0070062//extracellular vesicular exosome;GO:0009986//cell surface;GO:0001931//uropod;GO:0005925//focal adhesion;GO:0030667//secretory granule membrane;GO:0016324//apical plasma membrane;GO:0031528…
Unigene17913_All	402	1244	167.729	771	106.776	gi|119622813|gb|EAX02408.1|	152.1	7e-36	polymerase (RNA) II (DNA directed) polypeptide L, 7.6kDa [Homo sapiens]	gi|165973961|ref|NM_001113726.1|	523	1e-145	Bos taurus polymerase (RNA) II (DNA directed) polypeptide L, 7.6kDa (POLR2L), mRNA >gi|81294252|gb|BC108227.1| Bos taurus polymerase (RNA) II (DNA directed) polypeptide L, 7.6kDa, mRNA (cDNA clone IMAGE:8040689), complete cds	sp|P62876|RPAB5_MOUSE	142	2e-34	DNA-directed RNA polymerases I, II, and III subunit RPABC5 OS=Mus musculus GN=Polr2l PE=2 SV=1	SPAC1B3.12c	110	7e-25	COG1644	DNA-directed RNA polymerase, subunit N (RpoN/RPB10)	K03007	6e-34	142	tgu:100190670	DNA-directed RNA polymerases I, II, and III subunit RPABC5	GO:0006385//transcription elongation from RNA polymerase III promoter;GO:0006367//transcription initiation from RNA polymerase II promoter;GO:0006370//7-methylguanosine mRNA capping;GO:0006283//transcription-coupled nucleotide-excision repair;GO:0006386//termination of RNA polymerase III transcription;GO:0006468//protein phosphorylation;GO:0050434//positive regulation of viral transcription;GO:00…	GO:0003899//DNA-directed RNA polymerase activity;GO:0008270//zinc ion binding;GO:0004672//protein kinase activity;GO:0003677//DNA binding	GO:0005665//DNA-directed RNA polymerase II, core complex
Unigene3670_All	415	1284	167.699	1294	173.592	gi|358410437|ref|XP_003581808.1|	70.5	2e-11	PREDICTED: LOW QUALITY PROTEIN: centrosomal protein of 70 kDa [Bos taurus]	gi|32307641|gb|AY302227.1|	420	1e-114	Cervus axis microsatellite Ca38 sequence	--	--	--	--	--	--	--	--	--	--	--	--	--	--	-	-	-
Unigene13691_All	6198	19167	167.617	15266	137.125	gi|440898341|gb|ELR49861.1|	61.6	6e-07	Collagen alpha-2(IV) chain, partial [Bos grunniens mutus]	gi|194672166|ref|XM_585435.4|	8286	0	PREDICTED: Bos taurus collagen, type IV, alpha 2 (COL4A2), partial mRNA >gi|297481332|ref|XM_002692011.1| PREDICTED: Bos taurus collagen, type IV, alpha 2 (COL4A2), partial mRNA	sp|P08572|CO4A2_HUMAN	3120	0	Collagen alpha-2(IV) chain OS=Homo sapiens GN=COL4A2 PE=1 SV=4	Cgl1939	95.1	1e-18	COG0532	Translation initiation factor 2 (IF-2; GTPase)	K06237	0	3471	bta:508632	collagen, type IV, alpha	GO:0007411//axon guidance;GO:0016525//negative regulation of angiogenesis;GO:0071560//cellular response to transforming growth factor beta stimulus;GO:0006351//transcription, DNA-dependent;GO:0030198//extracellular matrix organization	GO:0005515//protein binding;GO:0005201//extracellular matrix structural constituent	GO:0005788//endoplasmic reticulum lumen;GO:0005587//collagen type IV
Unigene2690_All	2188	6746	167.114	4484	114.094	gi|426238271|ref|XP_004013078.1|	1186.8	0	PREDICTED: platelet endothelial cell adhesion molecule [Ovis aries]	gi|426238270|ref|XM_004013029.1|	3263	0	PREDICTED: Ovis aries platelet/endothelial cell adhesion molecule 1 (PECAM1), mRNA	sp|P51866|PECA1_BOVIN	1142	0	Platelet endothelial cell adhesion molecule OS=Bos taurus GN=PECAM1 PE=1 SV=1	--	--	--	--	--	K06471	0	1160	bta:282303	platelet/endothelial cell adhesion molecule	GO:0006909//phagocytosis;GO:0007266//Rho protein signal transduction;GO:0030168//platelet activation;GO:0007155//cell adhesion;GO:0050904//diapedesis;GO:0042523//positive regulation of tyrosine phosphorylation of Stat5 protein;GO:0030334//regulation of cell migration;GO:0072011//glomerular endothelium development;GO:0008037//cell recognition;GO:0002576//platelet degranulation	GO:0005515//protein binding	GO:0045121//membrane raft;GO:0005615//extracellular space;GO:0016021//integral to membrane;GO:0009897//external side of plasma membrane;GO:0030054//cell junction;GO:0030485//smooth muscle contractile fiber;GO:0031092//platelet alpha granule membrane
Unigene24478_All	2762	8506	166.923	8075	162.766	gi|12847552|dbj|BAB27616.1|	138.3	3e-81	unnamed protein product [Mus musculus]	gi|426238461|ref|XM_004013123.1|	2944	0	PREDICTED: Ovis aries H3 histone, family 3B (H3.3B) (H3F3B), mRNA	sp|Q6P823|H33_XENTR	265	5e-70	Histone H3.3 OS=Xenopus tropicalis GN=TGas113e22.1 PE=1 SV=3	SPBC1105.11c	248	3e-65	COG2036	Histones H3 and H4	K11253	1e-69	265	nvi:100117018	histone H3	GO:0008340//determination of adult lifespan;GO:0008360//regulation of cell shape;GO:0001649//osteoblast differentiation;GO:0006974//response to DNA damage stimulus;GO:0007155//cell adhesion;GO:0040010//positive regulation of growth rate;GO:0007420//brain development;GO:0009792//embryo development ending in birth or egg hatching;GO:0007596//blood coagulation;GO:0002119//nematode larval development…	GO:0046982//protein heterodimerization activity;GO:0003677//DNA binding	GO:0005654//nucleoplasm;GO:0005700//polytene chromosome;GO:0005576//extracellular region;GO:0000786//nucleosome;GO:0001740//Barr body
Unigene13528_All	703	2158	166.384	2686	212.714	--	--	--	--	gi|114050714|ref|NM_001046477.1|	1094	0	Bos taurus moesin (MSN), mRNA >gi|87578168|gb|BC113313.1| Bos taurus moesin, mRNA (cDNA clone MGC:137877 IMAGE:8088587), complete cds	--	--	--	--	--	--	--	--	--	--	--	--	--	--	-	-	-
Unigene17077_All	528	1616	165.891	1358	143.189	gi|470646092|ref|XP_004326920.1|	282	9e-75	PREDICTED: cytochrome c oxidase subunit 5B, mitochondrial-like [Tursiops truncatus]	gi|151556361|gb|BC147855.1|	886	0	Bos taurus cytochrome c oxidase subunit Vb, mRNA (cDNA clone MGC:159509 IMAGE:8176752), complete cds	sp|P00428|COX5B_BOVIN	261	4e-70	Cytochrome c oxidase subunit 5B, mitochondrial OS=Bos taurus GN=COX5B PE=1 SV=2	--	--	--	--	--	K02265	1e-69	261	bta:287012	cytochrome c oxidase subunit 5b	-	GO:0046872//metal ion binding;GO:0004129//cytochrome-c oxidase activity	GO:0005743//mitochondrial inner membrane
Unigene17159_All	904	2766	165.843	2647	163.016	gi|99028969|ref|NP_001035559.2|	491.1	3e-137	complement C3 preproprotein [Bos taurus] >gi|86438252|gb|AAI12453.1| Complement component 3 [Bos taurus] >gi|296485732|tpg|DAA27847.1| TPA: complement C3 [Bos taurus]	gi|99028968|ref|NM_001040469.2|	1283	0	Bos taurus complement component 3 (C3), mRNA >gi|86438251|gb|BC112452.1| Bos taurus complement component 3, mRNA (cDNA clone MGC:134562 IMAGE:8066658), complete cds	sp|Q2UVX4|CO3_BOVIN	491	1e-138	Complement C3 OS=Bos taurus GN=C3 PE=1 SV=2	--	--	--	--	--	K03990	4e-138	491	bta:280677	complement component 3	GO:0002507//tolerance induction;GO:0070374//positive regulation of ERK1 and ERK2 cascade;GO:0006958//complement activation, classical pathway;GO:0010828//positive regulation of glucose transport;GO:0051384//response to glucocorticoid stimulus;GO:0045766//positive regulation of angiogenesis;GO:0010575//positive regulation vascular endothelial growth factor production;GO:0006957//complement activat…	GO:0031715//C5L2 anaphylatoxin chemotactic receptor binding;GO:0048037//cofactor binding;GO:0008289//lipid binding;GO:0004866//endopeptidase inhibitor activity	GO:0070062//extracellular vesicular exosome;GO:0005615//extracellular space
Unigene28252_All	1928	5896	165.754	7322	211.43	gi|262073106|ref|NP_001159993.1|	796.2	0	cathepsin D precursor [Bos taurus] >gi|296471411|tpg|DAA13526.1| TPA: cathepsin D [Bos taurus]	gi|262073105|ref|NM_001166521.1|	2185	0	Bos taurus cathepsin D (CTSD), mRNA	sp|P80209|CATD_BOVIN	751	0	Cathepsin D OS=Bos taurus GN=CTSD PE=1 SV=2	--	--	--	--	--	K01379	0	796	bta:282883	cathepsin D [EC:3.4.23.5]	GO:0008219//cell death;GO:0000045//autophagic vacuole assembly;GO:0006508//proteolysis;GO:0019886//antigen processing and presentation of exogenous peptide antigen via MHC class II	GO:0004190//aspartic-type endopeptidase activity	GO:0005739//mitochondrion;GO:0043202//lysosomal lumen;GO:0005615//extracellular space;GO:0042470//melanosome;GO:0031012//extracellular matrix
Unigene7163_All	464	1409	164.591	1001	120.105	gi|28461285|ref|NP_787025.1|	131	1e-29	cytochrome c oxidase subunit 7C, mitochondrial precursor [Bos taurus] >gi|117126|sp|P00430.3|COX7C_BOVIN RecName: Full=Cytochrome c oxidase subunit 7C, mitochondrial; AltName: Full=Cytochrome c oxidase polypeptide VIIIA; AltName: Full=Cytochrome c oxidase polypeptide VIIc; Flags: Precursor >gi|324357514|pdb|2Y69|L Chain L, Bovine Heart Cytochrome C Oxidase Re-Refined With Molecular Oxygen >gi|324…	gi|426247581|ref|XM_004017511.1|	650	0	PREDICTED: Ovis aries cytochrome c oxidase subunit 7C, mitochondrial-like (LOC101120865), mRNA	sp|P00430|COX7C_BOVIN	130	9e-31	Cytochrome c oxidase subunit 7C, mitochondrial OS=Bos taurus GN=COX7C PE=1 SV=3	--	--	--	--	--	K02272	3e-30	130	bta:327718	cytochrome c oxidase subunit 7c	GO:0034220//ion transmembrane transport;GO:0015992//proton transport;GO:0055114//oxidation-reduction process	GO:0004129//cytochrome-c oxidase activity	GO:0005743//mitochondrial inner membrane;GO:0016021//integral to membrane
Unigene466_All	1367	4150	164.548	3742	152.398	gi|74195800|dbj|BAE30463.1|	605.1	2e-171	unnamed protein product [Mus musculus]	gi|402746494|ref|NM_001034713.2|	2551	0	Bos taurus actin related protein 2/3 complex, subunit 2, 34kDa (ARPC2), mRNA	sp|Q3MHR7|ARPC2_BOVIN	602	8e-172	Actin-related protein 2/3 complex subunit 2 OS=Bos taurus GN=ARPC2 PE=1 SV=1	--	--	--	--	--	K05758	3e-171	602	bta:540838	actin related protein 2/3 complex, subunit 2	GO:0006928//cellular component movement;GO:1900026//positive regulation of substrate adhesion-dependent cell spreading;GO:0030838//positive regulation of actin filament polymerization	GO:0019894//kinesin binding;GO:0035650//AP-1 adaptor complex binding;GO:0003779//actin binding;GO:0005200//structural constituent of cytoskeleton;GO:0071933//Arp2/3 complex binding	GO:0005885//Arp2/3 protein complex;GO:0031252//cell leading edge;GO:0005768//endosome;GO:0042995//cell projection;GO:0005925//focal adhesion;GO:0005794//Golgi apparatus;GO:0005886//plasma membrane
Unigene7918_All	4638	14073	164.464	13947	167.415	gi|440908229|gb|ELR58273.1|	1171.4	0	Laminin subunit gamma-1, partial [Bos grunniens mutus]	gi|332205886|ref|NM_001206817.1|	7541	0	Bos taurus laminin, gamma 1 (formerly LAMB2) (LAMC1), mRNA	sp|P11047|LAMC1_HUMAN	1120	0	Laminin subunit gamma-1 OS=Homo sapiens GN=LAMC1 PE=1 SV=3	MK0690	78.6	1e-13	COG0419	ATPase involved in DNA repair	K05635	0	1171	bta:532572	laminin, gamma 1	GO:0016477//cell migration;GO:0007411//axon guidance;GO:0022617//extracellular matrix disassembly;GO:0050679//positive regulation of epithelial cell proliferation;GO:0031581//hemidesmosome assembly;GO:0007492//endoderm development;GO:0006461//protein complex assembly;GO:0034446//substrate adhesion-dependent cell spreading	GO:0043208//glycosphingolipid binding;GO:0005201//extracellular matrix structural constituent	GO:0043260//laminin-11 complex;GO:0070062//extracellular vesicular exosome;GO:0005606//laminin-1 complex;GO:0005615//extracellular space;GO:0043259//laminin-10 complex
CL452.Contig1_All	4310	13045	164.052	13038	168.414	gi|122692293|ref|NP_001073687.1|	513.8	3e-143	chloride intracellular channel protein 4 [Bos taurus] >gi|109877271|sp|Q9XSA7.3|CLIC4_BOVIN RecName: Full=Chloride intracellular channel protein 4; AltName: Full=Intracellular chloride ion channel protein p64H1 >gi|73587123|gb|AAI03262.1| Chloride intracellular channel 4 [Bos taurus] >gi|296489951|tpg|DAA32064.1| TPA: chloride intracellular channel protein 4 [Bos taurus]	gi|426221930|ref|XM_004005110.1|	3396	0	PREDICTED: Ovis aries chloride intracellular channel 4 (CLIC4), mRNA	sp|Q9XSA7|CLIC4_BOVIN	513	1e-144	Chloride intracellular channel protein 4 OS=Bos taurus GN=CLIC4 PE=2 SV=3	--	--	--	--	--	K05024	4e-144	513	bta:286823	chloride intracellular channel 4	GO:0001525//angiogenesis;GO:0071277//cellular response to calcium ion;GO:0030336//negative regulation of cell migration;GO:0061299//retina vasculature morphogenesis in camera-type eye;GO:0001886//endothelial cell morphogenesis;GO:0009566//fertilization;GO:0051493//regulation of cytoskeleton organization;GO:0006821//chloride transport;GO:0007035//vacuolar acidification;GO:0034765//regulation of io…	GO:0005247//voltage-gated chloride channel activity;GO:0032403//protein complex binding	GO:0005911//cell-cell junction;GO:0030659//cytoplasmic vesicle membrane;GO:0005773//vacuole;GO:0015629//actin cytoskeleton;GO:0005902//microvillus;GO:0005829//cytosol;GO:0009986//cell surface;GO:0005813//centrosome;GO:0030496//midbody;GO:0016363//nuclear matrix;GO:0045177//apical part of cell;GO:0048471//perinuclear region of cytoplasm;GO:0005783//endoplasmic reticulum;GO:0005886//plasma membrane…
Unigene9690_All	712	2150	163.671	1286	100.555	gi|440911928|gb|ELR61546.1|	318.2	2e-85	Microsomal glutathione S-transferase 3, partial [Bos grunniens mutus]	gi|402692926|ref|NM_001035046.2|	993	0	Bos taurus microsomal glutathione S-transferase 3 (MGST3), mRNA	sp|Q3T100|MGST3_BOVIN	312	4e-85	Microsomal glutathione S-transferase 3 OS=Bos taurus GN=MGST3 PE=2 SV=1	--	--	--	--	--	K00799	1e-84	312	bta:507346	glutathione S-transferase [EC:2.5.1.18]	GO:0006629//lipid metabolic process;GO:0006750//glutathione biosynthetic process;GO:0006805//xenobiotic metabolic process;GO:0007165//signal transduction	GO:0004602//glutathione peroxidase activity;GO:0004364//glutathione transferase activity	GO:0016021//integral to membrane;GO:0005635//nuclear envelope;GO:0005789//endoplasmic reticulum membrane
Unigene6965_All	514	1550	163.449	1372	148.606	gi|109104395|ref|XP_001097084.1|	205.7	7e-52	PREDICTED: 40S ribosomal protein S27-like [Macaca mulatta]	gi|426233181|ref|XM_004010547.1|	914	0	PREDICTED: Ovis aries ribosomal protein S27-like (RPS27L), mRNA	sp|P24051|RS27L_RAT	180	2e-45	40S ribosomal protein S27-like OS=Rattus norvegicus GN=Rps27l PE=1 SV=3	SPBC1685.10	134	1e-31	COG2051	Ribosomal protein S27E	K02978	1e-52	205	mcc:708492	small subunit ribosomal protein S27e	GO:0006919//activation of cysteine-type endopeptidase activity involved in apoptotic process;GO:0045727//positive regulation of translation;GO:0031571//mitotic G1 DNA damage checkpoint;GO:0042771//intrinsic apoptotic signaling pathway in response to DNA damage by p53 class mediator;GO:0006281//DNA repair	GO:0005515//protein binding;GO:0008656//cysteine-type endopeptidase activator activity involved in apoptotic process;GO:0046872//metal ion binding;GO:0003735//structural constituent of ribosome;GO:0008494//translation activator activity	GO:0005840//ribosome;GO:0005634//nucleus
Unigene13637_All	2142	6458	163.415	6711	174.426	gi|115497212|ref|NP_001068592.1|	710.3	0	lysosome-associated membrane glycoprotein 1 precursor [Bos taurus] >gi|116242613|sp|Q05204.2|LAMP1_BOVIN RecName: Full=Lysosome-associated membrane glycoprotein 1; Short=LAMP-1; Short=Lysosome-associated membrane protein 1; AltName: Full=CD107 antigen-like family member A; AltName: Full=Chromaffin granule-associated membrane glycoprotein IIA; AltName: CD_antigen=CD107a; Flags: Precursor >gi|10965…	gi|146186942|gb|BC140610.1|	2617	0	Bos taurus lysosomal-associated membrane protein 1, mRNA (cDNA clone MGC:148276 IMAGE:7943434), complete cds	sp|Q05204|LAMP1_BOVIN	710	0	Lysosome-associated membrane glycoprotein 1 OS=Bos taurus GN=LAMP1 PE=1 SV=2	--	--	--	--	--	K06528	0	710	bta:281897	lysosomal-associated membrane protein 1/2	GO:0048102//autophagic cell death;GO:0006914//autophagy	-	GO:0005887//integral to plasma membrane;GO:0030425//dendrite;GO:0005771//multivesicular body;GO:0042383//sarcolemma;GO:0042470//melanosome;GO:0009897//external side of plasma membrane;GO:0097208//alveolar lamellar body;GO:0005765//lysosomal membrane;GO:0043025//neuronal cell body;GO:0010008//endosome membrane
Unigene28186_All	1514	4547	162.785	5640	207.395	gi|440912905|gb|ELR62428.1|	520	1e-145	Complement C1q tumor necrosis factor-related protein 6, partial [Bos grunniens mutus]	gi|426225250|ref|XM_004006731.1|	2325	0	PREDICTED: Ovis aries C1q and tumor necrosis factor related protein 6 (C1QTNF6), mRNA	sp|Q3T1I2|C1QT6_RAT	395	1e-109	Complement C1q tumor necrosis factor-related protein 6 OS=Rattus norvegicus GN=C1qtnf6 PE=2 SV=1	--	--	--	--	--	K01227	2e-62	240	acs:100563201	mannosyl-glycoprotein endo-beta-N-acetylglucosaminidase [EC:3.2.1.96]	GO:0070208//protein heterotrimerization	GO:0042802//identical protein binding	GO:0005581//collagen;GO:0005615//extracellular space
Unigene3661_All	2042	6118	162.393	7417	202.217	gi|426251475|ref|XP_004019447.1|	764.6	0	PREDICTED: serine protease 23 [Ovis aries]	gi|122692456|ref|NM_001080306.1|	2432	0	Bos taurus protease, serine, 23 (PRSS23), mRNA >gi|94534796|gb|BC116042.1| Bos taurus protease, serine, 23, mRNA (cDNA clone MGC:139156 IMAGE:8099143), complete cds	sp|Q1LZE9|PRS23_BOVIN	758	0	Serine protease 23 OS=Bos taurus GN=PRSS23 PE=2 SV=1	--	--	--	--	--	K09627	0	758	bta:538575	protease, serine, 23 [EC:3.4.21.-]	GO:0006508//proteolysis	GO:0004252//serine-type endopeptidase activity	GO:0005576//extracellular region;GO:0005634//nucleus
Unigene25736_All	2038	6090	161.967	8560	233.837	gi|346716304|ref|NP_001231143.1|	276.2	4e-72	CD99 antigen precursor [Bos taurus]	gi|346716303|ref|NM_001244214.1|	622	1e-174	Bos taurus CD99 molecule (CD99), mRNA	sp|P14209|CD99_HUMAN	166	2e-40	CD99 antigen OS=Homo sapiens GN=CD99 PE=1 SV=1	--	--	--	--	--	K06520	1e-62	241	bta:509230	CD99 antigen	-	-	GO:0005737//cytoplasm;GO:0005887//integral to plasma membrane
Unigene31594_All	658	1957	161.205	1941	164.227	gi|465977868|ref|XP_004286925.1|	334.3	2e-90	PREDICTED: LOW QUALITY PROTEIN: barrier to autointegration factor 1 [Orcinus orca] >gi|470598522|ref|XP_004332472.1| PREDICTED: LOW QUALITY PROTEIN: barrier to autointegration factor 1 [Tursiops truncatus]	gi|358414181|ref|XM_001787208.3|	1082	0	PREDICTED: Bos taurus barrier to autointegration factor 1, transcript variant 1 (BANF1), mRNA	sp|Q5RBU9|BAF_PONAB	189	6e-48	Barrier-to-autointegration factor OS=Pongo abelii GN=BANF1 PE=3 SV=1	--	--	--	--	--	--	--	--	--	--	GO:0009615//response to virus;GO:0075713//establishment of integrated proviral latency;GO:0050792//regulation of viral reproduction;GO:0015074//DNA integration	GO:0003677//DNA binding;GO:0005515//protein binding	GO:0005829//cytosol;GO:0005694//chromosome;GO:0005654//nucleoplasm
Unigene2809_All	1777	5256	160.318	5026	157.463	gi|224036359|pdb|3EIQ|A	799.7	0	Chain A, Crystal Structure Of Pdcd4-eif4a >gi|224036361|pdb|3EIQ|D Chain D, Crystal Structure Of Pdcd4-eif4a	gi|77735406|ref|NM_001034228.1|	3247	0	Bos taurus eukaryotic translation initiation factor 4A1 (EIF4A1), mRNA >gi|74268154|gb|BC103130.1| Bos taurus eukaryotic translation initiation factor 4A, isoform 1, mRNA (cDNA clone MGC:128124 IMAGE:7989604), complete cds	sp|P60843|IF4A1_MOUSE	799	0	Eukaryotic initiation factor 4A-I OS=Mus musculus GN=Eif4a1 PE=2 SV=1	SPAC1006.07	588	8e-168	COG0513	Superfamily II DNA and RNA helicases	K03257	0	799	cfa:100688577	translation initiation factor 4A	GO:0006413//translational initiation;GO:0031100//organ regeneration;GO:0000289//nuclear-transcribed mRNA poly(A) tail shortening;GO:0019221//cytokine-mediated signaling pathway;GO:0019048//virus-host interaction	GO:0003743//translation initiation factor activity;GO:0003729//mRNA binding;GO:0008026//ATP-dependent helicase activity;GO:0000339//RNA cap binding;GO:0005524//ATP binding;GO:0005515//protein binding	GO:0016281//eukaryotic translation initiation factor 4F complex;GO:0005829//cytosol
Unigene29000_All	522	1543	160.217	1203	128.304	gi|444707155|gb|ELW48447.1|	181.4	1e-44	NADH dehydrogenase [ubiquinone] 1 alpha subcomplex subunit 4 [Tupaia chinensis]	gi|426227392|ref|XM_004007753.1|	850	0	PREDICTED: Ovis aries NADH dehydrogenase (ubiquinone) 1 alpha subcomplex, 4, 9kDa (NDUFA4), mRNA	sp|Q01321|NDUA4_BOVIN	173	2e-43	NADH dehydrogenase [ubiquinone] 1 alpha subcomplex subunit 4 OS=Bos taurus GN=NDUFA4 PE=1 SV=1	--	--	--	--	--	K03948	6e-43	173	bta:327704	NADH dehydrogenase (ubiquinone) 1 alpha subcomplex 4 [EC:1.6.5.3 1.6.99.3]	GO:0006810//transport;GO:0022900//electron transport chain	GO:0004129//cytochrome-c oxidase activity	GO:0005751//mitochondrial respiratory chain complex IV;GO:0005747//mitochondrial respiratory chain complex I
CL1828.Contig2_All	442	1303	159.785	712	89.6813	gi|440911079|gb|ELR60804.1|	204.5	1e-51	hypothetical protein M91_12911 [Bos grunniens mutus]	gi|74268300|gb|BC102279.1|	535	1e-149	Bos taurus ATP synthase, H+ transporting, mitochondrial F0 complex, subunit e, mRNA (cDNA clone MGC:127233 IMAGE:7945743), complete cds	sp|Q00361|ATP5I_BOVIN	140	8e-34	ATP synthase subunit e, mitochondrial OS=Bos taurus GN=ATP5I PE=1 SV=2	--	--	--	--	--	K02129	2e-33	140	bta:338040	F-type H+-transporting ATPase subunit e [EC:3.6.3.14]	GO:0015986//ATP synthesis coupled proton transport;GO:0006200//ATP catabolic process	GO:0015078//hydrogen ion transmembrane transporter activity;GO:0016887//ATPase activity	GO:0000276//mitochondrial proton-transporting ATP synthase complex, coupling factor F(o)
Unigene25685_All	3077	9022	158.924	11455	207.258	gi|470623606|ref|XP_004319451.1|	770.8	0	PREDICTED: zinc finger protein 36, C3H1 type-like 1 [Tursiops truncatus]	gi|155372186|ref|NM_001101234.1|	5543	0	Bos taurus zinc finger protein 36, C3H type-like 1 (ZFP36L1), mRNA >gi|154425730|gb|BC151440.1| Bos taurus zinc finger protein 36, C3H type-like 1, mRNA (cDNA clone MGC:179323 IMAGE:8168771), complete cds	sp|Q07352|TISB_HUMAN	683	0	Zinc finger protein 36, C3H1 type-like 1 OS=Homo sapiens GN=ZFP36L1 PE=1 SV=1	ECU01g0830	99	4e-20	COG5063	CCCH-type Zn-finger protein	K15308	6e-38	160	ssc:100316849	tristetraprolin	GO:0001570//vasculogenesis;GO:0006417//regulation of translation;GO:0006355//regulation of transcription, DNA-dependent;GO:0043488//regulation of mRNA stability;GO:0033077//T cell differentiation in thymus;GO:0000288//nuclear-transcribed mRNA catabolic process, deadenylation-dependent decay	GO:0003729//mRNA binding;GO:0008270//zinc ion binding;GO:0003677//DNA binding;GO:0017091//AU-rich element binding;GO:0005515//protein binding;GO:0003700//sequence-specific DNA binding transcription factor activity	GO:0005829//cytosol;GO:0005634//nucleus
Unigene13696_All	3929	11479	158.357	11087	157.1	gi|471396532|ref|XP_004381852.1|	68.9	2e-09	PREDICTED: calmodulin [Trichechus manatus latirostris]	gi|426234328|ref|XM_004011099.1|	2510	0	PREDICTED: Ovis aries calmodulin 1 (phosphorylase kinase, delta) (CALM1), partial mRNA	sp|P62155|CALM_XENLA	285	4e-76	Calmodulin OS=Xenopus laevis GN=calm1 PE=1 SV=2	SPAC3A12.14	228	8e-59	COG5126	Ca2+-binding protein (EF-Hand superfamily)	K02183	2e-75	285	acs:100552424	calmodulin	GO:0060316//positive regulation of ryanodine-sensitive calcium-release channel activity;GO:0005513//detection of calcium ion;GO:0002027//regulation of heart rate;GO:0048011//neurotrophin TRK receptor signaling pathway;GO:0006006//glucose metabolic process;GO:1901339//regulation of store-operated calcium channel activity;GO:1901844//regulation of cell communication by electrical coupling involved …	GO:0043548//phosphatidylinositol 3-kinase binding;GO:0050998//nitric-oxide synthase binding;GO:0017022//myosin binding;GO:0031997//N-terminal myristoylation domain binding;GO:0008179//adenylate cyclase binding;GO:0044325//ion channel binding;GO:0005246//calcium channel regulator activity;GO:0019904//protein domain specific binding;GO:0005484//SNAP receptor activity;GO:0031432//titin binding;GO:00…	GO:0030426//growth cone;GO:0030017//sarcomere;GO:0005829//cytosol;GO:0005654//nucleoplasm;GO:0034704//calcium channel complex;GO:0005876//spindle microtubule;GO:0005886//plasma membrane;GO:0000922//spindle pole;GO:0005813//centrosome;GO:0005576//extracellular region
Unigene35351_All	2260	6472	155.219	4958	122.136	gi|118151274|ref|NP_001071569.1|	1160.2	0	zyxin [Bos taurus] >gi|115305274|gb|AAI23620.1| Zyxin [Bos taurus] >gi|296488210|tpg|DAA30323.1| TPA: zyxin [Bos taurus]	gi|402743498|ref|NM_001078101.2|	3584	0	Bos taurus zyxin (ZYX), mRNA	sp|Q15942|ZYX_HUMAN	1035	0	Zyxin OS=Homo sapiens GN=ZYX PE=1 SV=1	Rv3876	78.6	4e-14	COG0455	ATPases involved in chromosome partitioning	K06273	0	1160	bta:768226	zyxin	GO:0007267//cell-cell signaling;GO:0007155//cell adhesion;GO:0007165//signal transduction;GO:0019048//virus-host interaction	GO:0008270//zinc ion binding;GO:0005515//protein binding	GO:0005913//cell-cell adherens junction;GO:0001725//stress fiber;GO:0005925//focal adhesion;GO:0005737//cytoplasm;GO:0005634//nucleus;GO:0005887//integral to plasma membrane
Unigene32461_All	551	1568	154.244	988	99.8274	gi|28461251|ref|NP_787010.1|	214.5	2e-54	ATPase inhibitor, mitochondrial precursor [Bos taurus] >gi|124013|sp|P01096.2|ATIF1_BOVIN RecName: Full=ATPase inhibitor, mitochondrial; AltName: Full=Inhibitor of F(1)F(o)-ATPase; Short=IF(1); Short=IF1; Flags: Precursor >gi|162713|gb|AAA30396.1| ATPase inhibitor protein [Bos taurus] >gi|85057025|gb|AAI11646.1| ATPase inhibitory factor 1 [Bos taurus] >gi|296489955|tpg|DAA32068.1| TPA: ATPase inh…	gi|162712|gb|M22559.1|BOVATPI	751	0	Bovine ATP synthase inhibitor protein mRNA, complete cds	sp|P01096|ATIF1_BOVIN	214	9e-56	ATPase inhibitor, mitochondrial OS=Bos taurus GN=ATPIF1 PE=1 SV=2	--	--	--	--	--	K01934	1e-06	52.8	dpe:Dper_GL11441	5-formyltetrahydrofolate cyclo-ligase [EC:6.3.3.2]	GO:0001525//angiogenesis;GO:0051289//protein homotetramerization;GO:0042981//regulation of apoptotic process;GO:0006783//heme biosynthetic process;GO:0045980//negative regulation of nucleotide metabolic process;GO:0006091//generation of precursor metabolites and energy;GO:0051346//negative regulation of hydrolase activity;GO:0001937//negative regulation of endothelial cell proliferation;GO:003021…	GO:0051117//ATPase binding;GO:0043532//angiostatin binding;GO:0042803//protein homodimerization activity;GO:0005516//calmodulin binding;GO:0042030//ATPase inhibitor activity	GO:0005753//mitochondrial proton-transporting ATP synthase complex;GO:0009986//cell surface
Unigene35508_All	1542	4380	153.959	3593	129.723	gi|440892728|gb|ELR45798.1|	806.2	0	Glutamine synthetase, partial [Bos grunniens mutus]	gi|402744311|ref|NM_001040474.2|	2637	0	Bos taurus glutamate-ammonia ligase (GLUL), mRNA	sp|P15103|GLNA_BOVIN	794	0	Glutamine synthetase OS=Bos taurus GN=GLUL PE=2 SV=4	YPR035w	417	2e-116	COG0174	Glutamine synthetase	K01915	0	794	bta:281199	glutamine synthetase [EC:6.3.1.2]	GO:0051968//positive regulation of synaptic transmission, glutamatergic;GO:0009749//response to glucose stimulus;GO:0034641//cellular nitrogen compound metabolic process;GO:0006542//glutamine biosynthetic process;GO:0006538//glutamate catabolic process;GO:0001504//neurotransmitter uptake;GO:0050679//positive regulation of epithelial cell proliferation;GO:0051260//protein homooligomerization;GO:00…	GO:0030145//manganese ion binding;GO:0045503//dynein light chain binding;GO:0016595//glutamate binding;GO:0042802//identical protein binding;GO:0000287//magnesium ion binding;GO:0004351//glutamate decarboxylase activity;GO:0004356//glutamate-ammonia ligase activity;GO:0005524//ATP binding	GO:0043679//axon terminus;GO:0005829//cytosol;GO:0043234//protein complex;GO:0005791//rough endoplasmic reticulum;GO:0043204//perikaryon;GO:0005739//mitochondrion
Unigene9404_All	308	872	153.455	1105	199.736	--	--	--	--	gi|358410168|ref|XM_003581686.1|	383	1e-103	PREDICTED: Bos taurus ABI family, member 3 (NESH) binding protein (ABI3BP), mRNA >gi|359062342|ref|XM_003585635.1| PREDICTED: Bos taurus ABI family, member 3 (NESH) binding protein (ABI3BP), mRNA	--	--	--	--	--	--	--	--	--	--	--	--	--	--	-	-	-
Unigene14153_All	301	851	153.242	672	124.293	gi|332216026|ref|XP_003257143.1|	167.2	2e-40	PREDICTED: guanine nucleotide-binding protein G(i) subunit alpha-2 isoform 1 [Nomascus leucogenys]	gi|465997990|ref|XM_004267828.1|	492	1e-136	PREDICTED: Orcinus orca guanine nucleotide binding protein (G protein), alpha inhibiting activity polypeptide 2 (GNAI2), mRNA	sp|P04897|GNAI2_RAT	92.8	2e-19	Guanine nucleotide-binding protein G(i) subunit alpha-2 OS=Rattus norvegicus GN=Gnai2 PE=1 SV=3	--	--	--	--	--	K04630	5e-19	92.8	ssc:100144419	guanine nucleotide-binding protein G(i) subunit alpha	GO:0000186//activation of MAPKK activity;GO:0007193//adenylate cyclase-inhibiting G-protein coupled receptor signaling pathway;GO:0008016//regulation of heart contraction;GO:0001973//adenosine receptor signaling pathway;GO:0051301//cell division;GO:0006184//GTP catabolic process;GO:0007216//G-protein coupled glutamate receptor signaling pathway;GO:0051924//regulation of calcium ion transport;GO:0…	GO:0004871//signal transducer activity;GO:0005525//GTP binding;GO:0046872//metal ion binding;GO:0031683//G-protein beta/gamma-subunit complex binding;GO:0001664//G-protein coupled receptor binding;GO:0003924//GTPase activity	GO:0045121//membrane raft;GO:0005834//heterotrimeric G-protein complex;GO:0005829//cytosol;GO:0005813//centrosome;GO:0030496//midbody;GO:0005634//nucleus
Unigene35084_All	1171	3306	153.024	2856	135.783	gi|441659262|ref|XP_003269226.2|	349.7	1e-94	PREDICTED: V-type proton ATPase 16 kDa proteolipid subunit isoform 1 [Nomascus leucogenys]	gi|74354813|gb|BC102659.1|	1764	0	Bos taurus proteolipid protein, mRNA (cDNA clone MGC:127859 IMAGE:30956944), complete cds	sp|O18882|VATL_SHEEP	289	9e-78	V-type proton ATPase 16 kDa proteolipid subunit OS=Ovis aries GN=ATP6V0C PE=2 SV=1	SPAC1B3.14	222	1e-57	COG0636	F0F1-type ATP synthase, subunit c/Archaeal/vacuolar-type H+-ATPase, subunit K	K02155	7e-77	288	bta:550622	V-type H+-transporting ATPase 16kDa proteolipid subunit [EC:3.6.3.14]	GO:0033572//transferrin transport;GO:0090382//phagosome maturation;GO:0008286//insulin receptor signaling pathway;GO:0006879//cellular iron ion homeostasis;GO:0015991//ATP hydrolysis coupled proton transport;GO:0019048//virus-host interaction	GO:0046961//proton-transporting ATPase activity, rotational mechanism;GO:0046933//hydrogen ion transporting ATP synthase activity, rotational mechanism;GO:0031625//ubiquitin protein ligase binding	GO:0005774//vacuolar membrane;GO:0030670//phagocytic vesicle membrane;GO:0016021//integral to membrane;GO:0033179//proton-transporting V-type ATPase, V0 domain;GO:0010008//endosome membrane
Unigene35364_All	3349	9366	151.584	7570	125.842	gi|157742960|gb|AAI53848.1|	58.9	2e-06	COL18A1 protein [Bos taurus]	gi|402746557|ref|NM_001083388.2|	5537	0	Bos taurus collagen, type XVIII, alpha 1 (COL18A1), mRNA	sp|P39060|COIA1_HUMAN	1880	0	Collagen alpha-1(XVIII) chain OS=Homo sapiens GN=COL18A1 PE=1 SV=5	Cgl1939	100	1e-20	COG0532	Translation initiation factor 2 (IF-2; GTPase)	K06823	0	2204	bta:508076	collagen, type XVIII, alpha	GO:0001525//angiogenesis;GO:0001886//endothelial cell morphogenesis;GO:0043065//positive regulation of apoptotic process;GO:0009887//organ morphogenesis;GO:0008285//negative regulation of cell proliferation;GO:0007601//visual perception;GO:0007155//cell adhesion;GO:0030335//positive regulation of cell migration;GO:0008284//positive regulation of cell proliferation;GO:0030198//extracellular matrix…	GO:0046872//metal ion binding;GO:0042802//identical protein binding;GO:0005198//structural molecule activity	GO:0005581//collagen;GO:0005604//basement membrane;GO:0005615//extracellular space;GO:0005788//endoplasmic reticulum lumen
Unigene13723_All	3398	9431	150.435	10452	171.246	gi|27807227|ref|NP_777104.1|	1652.9	0	integrin beta-5 precursor [Bos taurus] >gi|18656905|gb|AAL78038.1|AF468059_1 integrin beta 5 subunit precursor protein [Bos taurus]	gi|126717408|gb|BC133358.1|	4823	0	Bos taurus integrin, beta 5, mRNA (cDNA clone MGC:151814 IMAGE:8470238), complete cds	sp|P80747|ITB5_BOVIN	1651	0	Integrin beta-5 OS=Bos taurus GN=ITGB5 PE=1 SV=2	Cgl1939	52.4	5e-06	COG0532	Translation initiation factor 2 (IF-2; GTPase)	K06588	0	1652	bta:282564	integrin beta 5	GO:0002479//antigen processing and presentation of exogenous peptide antigen via MHC class I, TAP-dependent;GO:0007229//integrin-mediated signaling pathway;GO:0007155//cell adhesion;GO:0007275//multicellular organismal development;GO:0006936//muscle contraction	GO:0004872//receptor activity;GO:0005178//integrin binding	GO:0008305//integrin complex;GO:0031252//cell leading edge;GO:0005925//focal adhesion;GO:0045335//phagocytic vesicle
Unigene17239_All	759	2104	150.251	1704	124.989	gi|470613439|ref|XP_004316254.1|	238.4	2e-61	PREDICTED: transcription elongation factor B polypeptide 2 [Tursiops truncatus]	gi|426255058|ref|XM_004021133.1|	807	0	PREDICTED: Ovis aries transcription elongation factor B polypeptide 2-like (LOC101118496), partial mRNA	sp|P62870|ELOB_RAT	230	2e-60	Transcription elongation factor B polypeptide 2 OS=Rattus norvegicus GN=Tceb2 PE=1 SV=1	--	--	--	--	--	K03873	1e-61	236	ssc:100519651	transcription elongation factor B, polypeptide 2	GO:0006461//protein complex assembly;GO:0006414//translational elongation;GO:0061418//regulation of transcription from RNA polymerase II promoter in response to hypoxia;GO:0016567//protein ubiquitination;GO:0050434//positive regulation of viral transcription;GO:0045944//positive regulation of transcription from RNA polymerase II promoter;GO:0006368//transcription elongation from RNA polymerase II…	GO:0001076//RNA polymerase II transcription factor binding transcription factor activity;GO:0003746//translation elongation factor activity;GO:0004842//ubiquitin-protein ligase activity;GO:0031625//ubiquitin protein ligase binding;GO:0032403//protein complex binding	GO:0005829//cytosol;GO:0031466//Cul5-RING ubiquitin ligase complex;GO:0005667//transcription factor complex;GO:0031462//Cul2-RING ubiquitin ligase complex;GO:0030891//VCB complex
Unigene6306_All	723	2001	150.011	1682	129.519	gi|426234449|ref|XP_004011208.1|	486.1	6e-136	PREDICTED: gap junction alpha-1 protein [Ovis aries]	gi|426234448|ref|XM_004011159.1|	1291	0	PREDICTED: Ovis aries gap junction protein, alpha 1, 43kDa (GJA1), mRNA	sp|Q6TYA8|CXA1_ERIEU	485	3e-137	Gap junction alpha-1 protein OS=Erinaceus europaeus GN=GJA1 PE=3 SV=1	--	--	--	--	--	K07372	9e-137	486	mdo:100023769	gap junction protein, alpha 1	GO:0016264//gap junction assembly;GO:0043123//positive regulation of I-kappaB kinase/NF-kappaB cascade;GO:0060174//limb bud formation;GO:0006915//apoptotic process;GO:0002070//epithelial cell maturation;GO:0001701//in utero embryonic development;GO:0046850//regulation of bone remodeling;GO:0043434//response to peptide hormone stimulus;GO:0060371//regulation of atrial cardiac muscle cell membrane …	GO:0004871//signal transducer activity;GO:0017124//SH3 domain binding;GO:0005102//receptor binding;GO:0097110//scaffold protein binding;GO:0048487//beta-tubulin binding;GO:0015075//ion transmembrane transporter activity;GO:0005243//gap junction channel activity;GO:0030165//PDZ domain binding	GO:0005916//fascia adherens;GO:0005771//multivesicular body;GO:0016324//apical plasma membrane;GO:0005764//lysosome;GO:0005829//cytosol;GO:0045121//membrane raft;GO:0005922//connexon complex;GO:0043292//contractile fiber;GO:0005882//intermediate filament;GO:0005887//integral to plasma membrane;GO:0005769//early endosome;GO:0030660//Golgi-associated vesicle membrane;GO:0005741//mitochondrial outer…
Unigene32069_All	414	1145	149.906	934	125.6	gi|355784532|gb|EHH65383.1|	167.5	1e-40	hypothetical protein EGM_02132 [Macaca fascicularis]	gi|402744718|ref|NM_001114528.2|	733	0	Bos taurus reactive oxygen species modulator 1 (ROMO1), nuclear gene encoding mitochondrial protein, mRNA	sp|P60603|ROMO1_MOUSE	166	1e-41	Reactive oxygen species modulator 1 OS=Mus musculus GN=Romo1 PE=2 SV=1	--	--	--	--	--	K04487	2e-07	54.7	mgp:100539939	cysteine desulfurase [EC:2.8.1.7]	GO:0034614//cellular response to reactive oxygen species;GO:0042742//defense response to bacterium;GO:0001302//replicative cell aging;GO:2000379//positive regulation of reactive oxygen species metabolic process;GO:0008284//positive regulation of cell proliferation	-	GO:0016021//integral to membrane;GO:0005743//mitochondrial inner membrane
Unigene32035_All	419	1154	149.281	810	107.626	--	--	--	--	gi|466046812|ref|XM_004277450.1|	731	0	PREDICTED: Orcinus orca nuclear factor I/X (CCAAT-binding transcription factor), transcript variant 3 (NFIX), mRNA	--	--	--	--	--	--	--	--	--	--	--	--	--	--	-	-	-
Unigene24610_All	1746	4776	148.264	4211	134.272	gi|449675066|ref|XP_002161185.2|	76.3	6e-12	PREDICTED: uncharacterized protein LOC100208015 [Hydra magnipapillata]	gi|224922742|ref|NR_003958.2|	1834	0	Bos taurus H19, imprinted maternally expressed transcript (non-protein coding) (H19), non-coding RNA	sp|Q95JC9|PRP_PIG	74.7	6e-13	Basic proline-rich protein OS=Sus scrofa PE=1 SV=2	Cgl1939	60.8	7e-09	COG0532	Translation initiation factor 2 (IF-2; GTPase)	K03260	3e-16	87.4	mdo:100031723	translation initiation factor 4G	-	-	-
Unigene35509_All	1544	4214	147.932	6154	221.899	gi|350586166|ref|XP_003128019.3|	622.9	1e-176	PREDICTED: lipid phosphate phosphohydrolase 3-like [Sus scrofa]	gi|402744950|ref|NM_001076473.2|	2516	0	Bos taurus phosphatidic acid phosphatase type 2B (PPAP2B), mRNA	sp|Q3SZE3|LPP3_BOVIN	615	1e-175	Lipid phosphate phosphohydrolase 3 OS=Bos taurus GN=PPAP2B PE=2 SV=1	ECU10g1440	82.8	1e-15	COG0671	Membrane-associated phospholipid phosphatase	K01080	4e-175	615	bta:617707	phosphatidate phosphatase [EC:3.1.3.4]	GO:0008354//germ cell migration;GO:0044330//canonical Wnt receptor signaling pathway involved in positive regulation of wound healing;GO:0034109//homotypic cell-cell adhesion;GO:0044328//canonical Wnt receptor signaling pathway involved in positive regulation of endothelial cell migration;GO:0001568//blood vessel development;GO:0051091//positive regulation of sequence-specific DNA binding transcr…	GO:0005178//integrin binding;GO:0004721//phosphoprotein phosphatase activity;GO:0008195//phosphatidate phosphatase activity;GO:0042577//lipid phosphatase activity	GO:0016021//integral to membrane;GO:0005789//endoplasmic reticulum membrane;GO:0005794//Golgi apparatus;GO:0005912//adherens junction;GO:0005886//plasma membrane
Unigene16228_All	387	1050	147.059	1133	162.991	--	--	--	--	gi|144953870|ref|NM_001034759.2|	615	1e-173	Bos taurus 15 kDa selenoprotein (SEP15), mRNA	--	--	--	--	--	--	--	--	--	--	--	--	--	--	-	-	-
Unigene24141_All	216	585	146.797	526	135.574	--	--	--	--	gi|288778323|dbj|AK348148.1|	113	3e-22	Sus scrofa mRNA, clone:OVRM10079C12, expressed in ovary	--	--	--	--	--	--	--	--	--	--	--	--	--	--	-	-	-
Unigene20928_All	5434	14717	146.796	17362	177.879	gi|358420619|ref|XP_875097.3|	3309.6	0	PREDICTED: complement C4-A [Bos taurus]	gi|358420618|ref|XM_870004.5|	8689	0	PREDICTED: Bos taurus complement component 4A (Rodgers blood group)-like (LOC617696), mRNA	sp|P0C0L4|CO4A_HUMAN	2821	0	Complement C4-A OS=Homo sapiens GN=C4A PE=1 SV=1	TM0984	73.9	3e-12	COG2373	Large extracellular alpha-helical protein	K03989	0	3316	bta:617696	complement component 4	GO:0006958//complement activation, classical pathway;GO:0045087//innate immune response;GO:0030449//regulation of complement activation	GO:0004866//endopeptidase inhibitor activity	GO:0005615//extracellular space;GO:0005886//plasma membrane
CL4083.Contig2_All	7023	19011	146.722	17126	135.762	gi|298204353|gb|ADI61825.1|	295.8	1e-166	endonuclease-reverse transcriptase [Bombyx mori]	gi|51556302|gb|AC150707.3|	3628	0	Bos taurus BAC CH240-275I24 (Children's Hospital Oakland Research Institute Bovine BAC Library (male)) complete sequence	sp|Q588U8|CFDP2_TRAJA	131	2e-29	Craniofacial development protein 2 OS=Tragulus javanicus GN=CFDP2 PE=2 SV=1	--	--	--	--	--	K11849	4e-33	96.7	acs:100555596	ubiquitin carboxyl-terminal hydrolase 25/28 [EC:3.1.2.15]	-	-	-
Unigene24212_All	975	2638	146.651	2152	122.88	gi|115496502|ref|NP_001069813.1|	185.3	4e-45	leydig cell tumor 10 kDa protein homolog [Bos taurus] >gi|126361386|sp|Q148I0.1|L10K_BOVIN RecName: Full=Leydig cell tumor 10 kDa protein homolog >gi|109939911|gb|AAI18309.1| Leydig cell tumor 10 kDa protein homolog [Bos taurus] >gi|296480177|tpg|DAA22292.1| TPA: Leydig cell tumor 10 kDa protein-like [Bos taurus] >gi|296485980|tpg|DAA28095.1| TPA: Leydig cell tumor 10 kDa protein homolog [Bos tau…	gi|115496501|ref|NM_001076345.1|	1102	0	Bos taurus chromosome 7 open reading frame, human C19orf53 (C7H19orf53), mRNA >gi|109939910|gb|BC118308.1| Bos taurus Leydig cell tumor 10 kDa protein homolog, mRNA (cDNA clone MGC:139807 IMAGE:8282898), complete cds	sp|Q148I0|L10K_BOVIN	185	1e-46	Leydig cell tumor 10 kDa protein homolog OS=Bos taurus PE=2 SV=1	--	--	--	--	--	--	--	--	--	--	-	-	-
Unigene3392_All	614	1657	146.274	1791	162.395	gi|296489601|tpg|DAA31714.1|	187.6	3e-46	TPA: calponin 3-like [Bos taurus]	gi|84000332|ref|NM_001038179.1|	1144	0	Bos taurus calponin 3, acidic (CNN3), mRNA >gi|81674783|gb|BC109697.1| Bos taurus calponin 3, acidic, mRNA (cDNA clone MGC:134031 IMAGE:8060973), complete cds	sp|Q32L92|CNN3_BOVIN	187	1e-47	Calponin-3 OS=Bos taurus GN=CNN3 PE=2 SV=1	--	--	--	--	--	--	--	--	--	--	GO:0031032//actomyosin structure organization	GO:0005516//calmodulin binding;GO:0003779//actin binding;GO:0008017//microtubule binding	-
Unigene13755_All	1299	3481	145.248	5095	218.363	gi|440909451|gb|ELR59360.1|	174.1	1e-41	Fibulin-7, partial [Bos grunniens mutus]	gi|426224150|ref|XM_004006188.1|	809	0	PREDICTED: Ovis aries fibulin 7, transcript variant 2 (FBLN7), mRNA	sp|Q53RD9|FBLN7_HUMAN	166	8e-41	Fibulin-7 OS=Homo sapiens GN=FBLN7 PE=2 SV=1	--	--	--	--	--	--	--	--	--	--	-	GO:0005509//calcium ion binding	-
Unigene13358_All	881	2359	145.133	2235	141.236	gi|397475530|ref|XP_003809188.1|	480.7	4e-134	PREDICTED: LOW QUALITY PROTEIN: zinc finger protein 36, C3H1 type-like 2, partial [Pan paniscus]	gi|300794487|ref|NM_001191191.1|	1562	0	Bos taurus zinc finger protein 36, C3H type-like 2 (ZFP36L2), mRNA	sp|P47974|TISD_HUMAN	397	2e-110	Zinc finger protein 36, C3H1 type-like 2 OS=Homo sapiens GN=ZFP36L2 PE=1 SV=3	ECU01g0830	77.4	3e-14	COG5063	CCCH-type Zn-finger protein	K13056	5e-18	92	dre:30114	CCCH zinc finger protein C3H-4	GO:0006355//regulation of transcription, DNA-dependent;GO:0043488//regulation of mRNA stability;GO:0000288//nuclear-transcribed mRNA catabolic process, deadenylation-dependent decay;GO:0008283//cell proliferation	GO:0003723//RNA binding;GO:0008270//zinc ion binding;GO:0003677//DNA binding;GO:0003700//sequence-specific DNA binding transcription factor activity	GO:0005737//cytoplasm;GO:0005634//nucleus
CL2880.Contig1_All	264	705	144.744	294	61.9994	gi|426239927|ref|XP_004013868.1|	56.2	5e-07	PREDICTED: tenascin-N isoform 1 [Ovis aries]	gi|426239926|ref|XM_004013819.1|	442	1e-121	PREDICTED: Ovis aries tenascin N, transcript variant 1 (TNN), mRNA	sp|Q9UQP3|TENN_HUMAN	155	1e-38	Tenascin-N OS=Homo sapiens GN=TNN PE=1 SV=2	--	--	--	--	--	K06252	4e-43	172	bta:517433	tenascin	-	-	-
Unigene28176_All	1407	3743	144.192	3806	150.598	gi|229463005|sp|Q7Z7L8.3|CK096_HUMAN	417.2	1e-114	RecName: Full=Uncharacterized protein C11orf96; AltName: Full=Protein Ag2 homolog	gi|222537764|ref|NM_001145035.1|	2296	0	Bos taurus chromosome 15 open reading frame, human C11orf96 (C15H11orf96), mRNA	sp|Q7Z7L8|CK096_HUMAN	417	4e-116	Uncharacterized protein C11orf96 OS=Homo sapiens GN=C11orf96 PE=1 SV=3	Cgl1939	65.9	2e-10	COG0532	Translation initiation factor 2 (IF-2; GTPase)	K06236	4e-17	90.1	dre:337158	collagen, type I/II/III/V/XI, alpha	-	-	-
Unigene31871_All	1937	5148	144.053	8082	232.292	--	--	--	--	gi|426256053|ref|XM_004021611.1|	2674	0	PREDICTED: Ovis aries nidogen 1 (NID1), mRNA	--	--	--	--	--	--	--	--	--	--	--	--	--	--	-	-	-
Unigene27967_All	644	1711	144.005	2097	181.283	--	--	--	--	gi|155372036|ref|NM_001101156.1|	938	0	Bos taurus peripheral myelin protein 22 (PMP22), mRNA >gi|151553674|gb|BC148075.1| Bos taurus peripheral myelin protein 22, mRNA (cDNA clone MGC:143411 IMAGE:8286560), complete cds	--	--	--	--	--	--	--	--	--	--	--	--	--	--	-	-	-
Unigene36274_All	430	1137	143.32	760	98.3987	gi|311250145|ref|XP_003123976.1|	25	3e-43	PREDICTED: cytochrome b-c1 complex subunit 8-like isoform 1 [Sus scrofa]	gi|73586710|gb|BC103110.1|	678	0	Bos taurus low molecular mass ubiquinone-binding protein (9.5kD), mRNA (cDNA clone MGC:128287 IMAGE:7985325), complete cds	sp|P13271|QCR8_BOVIN	168	3e-42	Cytochrome b-c1 complex subunit 8 OS=Bos taurus GN=UQCRQ PE=1 SV=3	--	--	--	--	--	K00418	4e-44	172	ssc:100524308	ubiquinol-cytochrome c reductase subunit 8	GO:0021860//pyramidal neuron development;GO:0022900//electron transport chain;GO:0021539//subthalamus development;GO:0021854//hypothalamus development;GO:0021548//pons development;GO:0030901//midbrain development;GO:0021794//thalamus development;GO:0021766//hippocampus development;GO:0021680//cerebellar Purkinje cell layer development	GO:0008121//ubiquinol-cytochrome-c reductase activity	GO:0005743//mitochondrial inner membrane;GO:0070469//respiratory chain
Unigene31520_All	1119	2956	143.182	2468	122.789	gi|49472822|ref|NP_003746.2|	655.6	0	eukaryotic translation initiation factor 3 subunit G [Homo sapiens] >gi|388452359|ref|NP_001253664.1| eukaryotic translation initiation factor 3 subunit G [Macaca mulatta] >gi|23503064|sp|O75821.2|EIF3G_HUMAN RecName: Full=Eukaryotic translation initiation factor 3 subunit G; Short=eIF3g; AltName: Full=Eukaryotic translation initiation factor 3 RNA-binding subunit; Short=eIF-3 RNA-binding subunit…	gi|402692942|ref|NM_001079623.2|	1929	0	Bos taurus eukaryotic translation initiation factor 3, subunit G (EIF3G), mRNA	sp|O75821|EIF3G_HUMAN	655	0	Eukaryotic translation initiation factor 3 subunit G OS=Homo sapiens GN=EIF3G PE=1 SV=2	YDR429c	144	4e-34	COG0724	RNA-binding proteins (RRM domain)	K03248	0	655	mcc:714726	translation initiation factor 3 subunit G	GO:0006413//translational initiation	GO:0005515//protein binding;GO:0003743//translation initiation factor activity;GO:0000166//nucleotide binding	GO:0005852//eukaryotic translation initiation factor 3 complex;GO:0005634//nucleus;GO:0005829//cytosol;GO:0048471//perinuclear region of cytoplasm
Unigene24601_All	1809	4759	142.591	5482	168.712	gi|296483721|tpg|DAA25836.1|	132.1	9e-29	TPA: CD276 molecule [Bos taurus]	gi|358413967|ref|XM_864408.5|	2690	0	PREDICTED: Bos taurus CD276 molecule (CD276), mRNA >gi|359069060|ref|XM_002690495.2| PREDICTED: Bos taurus CD276 molecule (CD276), mRNA	sp|Q7TPB4|CD276_RAT	277	5e-74	CD276 antigen OS=Rattus norvegicus GN=Cd276 PE=2 SV=1	--	--	--	--	--	K06746	3e-77	290	bta:508656	immune costimulatory protein B7-H3	GO:0050728//negative regulation of inflammatory response;GO:0045085//negative regulation of interleukin-2 biosynthetic process;GO:0045077//negative regulation of interferon-gamma biosynthetic process;GO:0042130//negative regulation of T cell proliferation;GO:0042102//positive regulation of T cell proliferation;GO:0030501//positive regulation of bone mineralization;GO:0050776//regulation of immune…	GO:0005102//receptor binding	GO:0016021//integral to membrane;GO:0009897//external side of plasma membrane
Unigene35510_All	1598	4179	141.746	3492	121.658	gi|440889097|gb|ELR44617.1|	67.8	2e-123	Transmembrane 4 L6 family member 1 [Bos grunniens mutus]	gi|115496070|ref|NM_001075980.1|	2074	0	Bos taurus transmembrane 4 L six family member 1 (TM4SF1), mRNA >gi|111304617|gb|BC119952.1| Bos taurus transmembrane 4 L six family member 1, mRNA (cDNA clone MGC:139884 IMAGE:8284516), complete cds	sp|P30408|T4S1_HUMAN	382	9e-106	Transmembrane 4 L6 family member 1 OS=Homo sapiens GN=TM4SF1 PE=1 SV=1	--	--	--	--	--	--	--	--	--	--	-	-	GO:0005887//integral to plasma membrane
Unigene10799_All	411	1074	141.637	1209	163.768	gi|226704449|sp|B6D985.1|HPT_CEREL	86.7	3e-16	RecName: Full=Haptoglobin; AltName: Full=Zonulin; Contains: RecName: Full=Haptoglobin alpha chain; Contains: RecName: Full=Haptoglobin beta chain; Flags: Precursor >gi|197725621|gb|ACH73014.1| haptoglobin [Cervus elaphus]	gi|197725620|gb|EU884574.1|	478	1e-131	Cervus elaphus haptoglobin (Hp) mRNA, complete cds	sp|B6D985|HPT_CEREL	167	5e-42	Haptoglobin OS=Cervus elaphus GN=HP PE=2 SV=1	--	--	--	--	--	K14477	8e-18	89	ptr:745555	haptoglobin-related protein	GO:0042742//defense response to bacterium;GO:0006953//acute-phase response;GO:0006508//proteolysis	GO:0016209//antioxidant activity;GO:0004252//serine-type endopeptidase activity;GO:0030492//hemoglobin binding	GO:0005615//extracellular space
Unigene17147_All	670	1750	141.572	1767	146.827	gi|194217580|ref|XP_001918165.1|	233.8	5e-60	PREDICTED: ribonuclease kappa-like [Equus caballus]	gi|402743726|ref|NM_001034429.2|	1074	0	Bos taurus ribonuclease, RNase K (RNASEK), mRNA	sp|Q8K3C0|RNK_MOUSE	204	2e-52	Ribonuclease kappa OS=Mus musculus GN=Rnasek PE=3 SV=1	--	--	--	--	--	--	--	--	--	--	GO:0009303//rRNA transcription	GO:0004521//endoribonuclease activity;GO:0003677//DNA binding;GO:0003682//chromatin binding	GO:0016021//integral to membrane
Unigene28157_All	3778	9792	140.483	13486	198.731	gi|151556149|gb|AAI49946.1|	770.8	0	Proline/arginine-rich end leucine-rich repeat protein [Bos taurus] >gi|440909215|gb|ELR59147.1| Prolargin [Bos grunniens mutus]	gi|151556148|gb|BC149945.1|	3231	0	Bos taurus proline/arginine-rich end leucine-rich repeat protein, mRNA (cDNA clone MGC:148545 IMAGE:8292245), complete cds	sp|Q9GKN8|PRELP_BOVIN	769	0	Prolargin OS=Bos taurus GN=PRELP PE=2 SV=1	alr0124_1	91.3	1e-17	COG4886	Leucine-rich repeat (LRR) protein	K08125	0	769	bta:282000	proline arginine-rich end leucine-rich repeat protein	GO:0005975//carbohydrate metabolic process;GO:0042340//keratan sulfate catabolic process;GO:0001501//skeletal system development;GO:0007569//cell aging;GO:0018146//keratan sulfate biosynthetic process	GO:0008201//heparin binding;GO:0005201//extracellular matrix structural constituent	GO:0005796//Golgi lumen;GO:0043202//lysosomal lumen;GO:0005578//proteinaceous extracellular matrix
Unigene24410_All	856	2204	139.557	2167	140.939	gi|440907299|gb|ELR57459.1|	415.2	1e-114	Peroxiredoxin-1, partial [Bos grunniens mutus]	gi|426215413|ref|XM_004001918.1|	1400	0	PREDICTED: Ovis aries peroxiredoxin 1, transcript variant 1 (PRDX1), mRNA	sp|Q5E947|PRDX1_BOVIN	411	1e-114	Peroxiredoxin-1 OS=Bos taurus GN=PRDX1 PE=2 SV=1	SPCC576.03c	253	4e-67	COG0450	Peroxiredoxin	K13279	3e-113	408	bta:281997	peroxiredoxin 1 [EC:1.11.1.15]	GO:0001501//skeletal system development;GO:0032872//regulation of stress-activated MAPK cascade;GO:0042744//hydrogen peroxide catabolic process;GO:0034101//erythrocyte homeostasis;GO:0042267//natural killer cell mediated cytotoxicity;GO:0008283//cell proliferation;GO:0019430//removal of superoxide radicals;GO:0042345//regulation of NF-kappaB import into nucleus;GO:0055114//oxidation-reduction pro…	GO:0020037//heme binding;GO:0008379//thioredoxin peroxidase activity;GO:0042803//protein homodimerization activity	GO:0005759//mitochondrial matrix;GO:0005719//nuclear euchromatin;GO:0042470//melanosome;GO:0005730//nucleolus;GO:0005829//cytosol;GO:0005782//peroxisomal matrix
Unigene268_All	1600	4119	139.536	2716	94.5049	gi|74180977|dbj|BAE27768.1|	62.4	8e-08	unnamed protein product [Mus musculus]	gi|300795443|ref|NM_001192762.1|	2748	0	Bos taurus myosin, heavy chain 9, non-muscle (MYH9), mRNA	sp|P35579|MYH9_HUMAN	908	0	Myosin-9 OS=Homo sapiens GN=MYH9 PE=1 SV=4	SPAC4A8.05c	397	3e-110	COG5022	Myosin heavy chain	K10352	0	918	bta:404108	myosin heavy chain	GO:0030220//platelet formation;GO:0032796//uropod organization;GO:0000212//meiotic spindle organization;GO:0030048//actin filament-based movement;GO:0001701//in utero embryonic development;GO:0007411//axon guidance;GO:0051295//establishment of meiotic spindle localization;GO:0031532//actin cytoskeleton reorganization;GO:0016337//cell-cell adhesion;GO:0015031//protein transport;GO:0006200//ATP cat…	GO:0042803//protein homodimerization activity;GO:0000146//microfilament motor activity;GO:0030898//actin-dependent ATPase activity;GO:0043495//protein anchor;GO:0005524//ATP binding;GO:0005516//calmodulin binding;GO:0051015//actin filament binding;GO:0043531//ADP binding	GO:0070062//extracellular vesicular exosome;GO:0005826//actomyosin contractile ring;GO:0001772//immunological synapse;GO:0031594//neuromuscular junction;GO:0005829//cytosol;GO:0016460//myosin II complex;GO:0030863//cortical cytoskeleton;GO:0001931//uropod;GO:0008180//signalosome;GO:0032154//cleavage furrow;GO:0005913//cell-cell adherens junction;GO:0001725//stress fiber;GO:0005819//spindle;GO:000…
Unigene10105_All	1048	2679	138.556	3105	164.947	gi|119589728|gb|EAW69322.1|	73.6	1e-11	hCG1820473 [Homo sapiens]	gi|115551267|dbj|AK232701.1|	295	2e-76	Sus scrofa mRNA, clone:LVRM10009B06, expressed in liver	--	--	--	--	--	--	--	--	--	--	--	--	--	--	-	-	-
Unigene10370_All	374	956	138.548	810	120.575	--	--	--	--	gi|198282082|ref|NM_001099372.1|	668	0	Bos taurus ubiquitin-conjugating enzyme E2I (UBE2I), mRNA >gi|148877480|gb|BC146107.1| Bos taurus ubiquitin-conjugating enzyme E2I (UBC9 homolog, yeast), mRNA (cDNA clone MGC:165737 IMAGE:8035776), complete cds	--	--	--	--	--	--	--	--	--	--	--	--	--	--	-	-	-
Unigene35025_All	1018	2597	138.273	2393	130.87	gi|345797935|ref|XP_536103.3|	62.4	7e-141	PREDICTED: nuclear ubiquitous casein and cyclin-dependent kinases substrate [Canis lupus familiaris]	gi|114052281|ref|NM_001045920.1|	1685	0	Bos taurus nuclear casein kinase and cyclin-dependent kinase substrate 1 (NUCKS1), mRNA >gi|88758696|gb|BC113259.1| Bos taurus nuclear casein kinase and cyclin-dependent kinase substrate 1, mRNA (cDNA clone MGC:137955 IMAGE:8086412), complete cds	sp|Q29S11|NUCKS_BOVIN	479	4e-135	Nuclear ubiquitous casein and cyclin-dependent kinase substrate 1 OS=Bos taurus GN=NUCKS1 PE=2 SV=1	SPAC140.02	64.7	2e-10	COG0724	RNA-binding proteins (RRM domain)	K13171	4e-15	82.8	phu:Phum_PHUM150090	serine/arginine repetitive matrix protein 1	GO:0016310//phosphorylation	GO:0016301//kinase activity	GO:0005737//cytoplasm;GO:0005634//nucleus
CL734.Contig1_All	2286	5830	138.231	6755	164.511	gi|115496496|ref|NP_001069298.1|	860.9	0	matrix-remodeling-associated protein 8 precursor [Bos taurus] >gi|122143597|sp|Q148M6.1|MXRA8_BOVIN RecName: Full=Matrix-remodeling-associated protein 8; AltName: Full=Limitrin; Flags: Precursor >gi|109939801|gb|AAI18138.1| Matrix-remodelling associated 8 [Bos taurus] >gi|296478998|tpg|DAA21113.1| TPA: matrix-remodeling-associated protein 8 precursor [Bos taurus]	gi|115496495|ref|NM_001075830.1|	2972	0	Bos taurus matrix-remodelling associated 8 (MXRA8), mRNA >gi|109939800|gb|BC118137.1| Bos taurus matrix-remodelling associated 8, mRNA (cDNA clone MGC:140440 IMAGE:8181595), complete cds	sp|Q148M6|MXRA8_BOVIN	860	0	Matrix-remodeling-associated protein 8 OS=Bos taurus GN=MXRA8 PE=2 SV=1	Cgl1939	61.6	6e-09	COG0532	Translation initiation factor 2 (IF-2; GTPase)	K09201	4e-11	70.9	ptr:453159	transcription factor YY	-	-	GO:0016021//integral to membrane
Unigene10005_All	2166	5516	138.032	6055	155.632	gi|297632426|ref|NP_001172096.1|	557.8	9e-157	signal sequence receptor, alpha [Sus scrofa]	gi|402744515|ref|NM_001102122.2|	2997	0	Bos taurus signal sequence receptor, alpha (SSR1), mRNA	sp|A6QLP7|SSRA_BOVIN	556	5e-158	Translocon-associated protein subunit alpha OS=Bos taurus GN=SSR1 PE=2 SV=1	--	--	--	--	--	K13249	1e-157	557	ssc:100152689	translocon-associated protein subunit alpha	GO:0006412//translation;GO:0008284//positive regulation of cell proliferation;GO:0006987//activation of signaling protein activity involved in unfolded protein response;GO:0006614//SRP-dependent cotranslational protein targeting to membrane	-	GO:0016021//integral to membrane;GO:0005789//endoplasmic reticulum membrane
Unigene2452_All	1052	2674	137.772	2729	144.422	gi|426216808|ref|XP_004002649.1|	370.5	7e-101	PREDICTED: translocon-associated protein subunit beta isoform 1 [Ovis aries]	gi|154425930|gb|BC151423.1|	1740	0	Bos taurus signal sequence receptor, beta (translocon-associated protein beta), mRNA (cDNA clone MGC:179271 IMAGE:7959462), complete cds	sp|Q5E9E4|SSRB_BOVIN	365	9e-101	Translocon-associated protein subunit beta OS=Bos taurus GN=SSR2 PE=2 SV=1	--	--	--	--	--	K13250	3e-100	365	bta:506530	translocon-associated protein subunit beta	GO:0006614//SRP-dependent cotranslational protein targeting to membrane;GO:0006412//translation	-	GO:0005789//endoplasmic reticulum membrane;GO:0016021//integral to membrane
Unigene24615_All	1765	4486	137.762	3986	125.729	gi|440899482|gb|ELR50779.1|	1022.7	0	ATP synthase subunit beta, mitochondrial, partial [Bos grunniens mutus]	gi|426224928|ref|XM_004006572.1|	3037	0	PREDICTED: Ovis aries ATP synthase, H+ transporting, mitochondrial F1 complex, beta polypeptide (ATP5B), mRNA	sp|P00829|ATPB_BOVIN	1016	0	ATP synthase subunit beta, mitochondrial OS=Bos taurus GN=ATP5B PE=1 SV=2	BMEI0251	743	0	COG0055	F0F1-type ATP synthase, beta subunit	K02133	0	1016	bta:327675	F-type H+-transporting ATPase subunit beta [EC:3.6.3.14]	GO:0001525//angiogenesis;GO:0006933//negative regulation of cell adhesion involved in substrate-bound cell migration;GO:0051453//regulation of intracellular pH;GO:0015991//ATP hydrolysis coupled proton transport;GO:0006629//lipid metabolic process;GO:0015986//ATP synthesis coupled proton transport;GO:0006200//ATP catabolic process	GO:0046961//proton-transporting ATPase activity, rotational mechanism;GO:0046933//hydrogen ion transporting ATP synthase activity, rotational mechanism;GO:0042288//MHC class I protein binding;GO:0043499//eukaryotic cell surface binding;GO:0005524//ATP binding	GO:0042645//mitochondrial nucleoid;GO:0005753//mitochondrial proton-transporting ATP synthase complex;GO:0009986//cell surface;GO:0045261//proton-transporting ATP synthase complex, catalytic core F(1);GO:0005886//plasma membrane
Unigene10144_All	1756	4396	135.69	4318	136.9	gi|440913177|gb|ELR62660.1|	97.8	1e-18	Ras GTPase-activating-like protein IQGAP1, partial [Bos grunniens mutus]	gi|426248723|ref|XM_004018060.1|	2561	0	PREDICTED: Ovis aries IQ motif containing GTPase activating protein 1 (IQGAP1), mRNA	sp|Q9JKF1|IQGA1_MOUSE	95.1	4e-19	Ras GTPase-activating-like protein IQGAP1 OS=Mus musculus GN=Iqgap1 PE=1 SV=2	--	--	--	--	--	K05767	2e-19	97.8	bta:532715	IQ motif containing GTPase activating protein	GO:0072015//glomerular visceral epithelial cell development;GO:0043547//positive regulation of GTPase activity;GO:0006112//energy reserve metabolic process;GO:0071277//cellular response to calcium ion;GO:0007264//small GTPase mediated signal transduction;GO:0001817//regulation of cytokine production;GO:0035305//negative regulation of dephosphorylation;GO:0050796//regulation of insulin secretion;G…	GO:0005099//Ras GTPase activator activity;GO:0032403//protein complex binding;GO:0019901//protein kinase binding;GO:0019903//protein phosphatase binding;GO:0005095//GTPase inhibitor activity;GO:0005516//calmodulin binding;GO:0005509//calcium ion binding;GO:0048365//Rac GTPase binding	GO:0030529//ribonucleoprotein complex;GO:0043005//neuron projection;GO:0036057//slit diaphragm;GO:0031252//cell leading edge;GO:0030496//midbody;GO:0005884//actin filament;GO:0005737//cytoplasm;GO:0005874//microtubule;GO:0005730//nucleolus;GO:0016328//lateral plasma membrane
Unigene35514_All	1485	3715	135.596	3389	127.054	gi|296484311|tpg|DAA26426.1|	538.9	2e-151	TPA: stomatin [Bos taurus]	gi|426222097|ref|XM_004005191.1|	1744	0	PREDICTED: Ovis aries stomatin (STOM), mRNA	sp|P27105|STOM_HUMAN	516	5e-146	Erythrocyte band 7 integral membrane protein OS=Homo sapiens GN=STOM PE=1 SV=3	AF1420	243	5e-64	COG0330	Membrane protease subunits, stomatin/prohibitin homologs	K03364	9e-23	108	dpo:Dpse_GA14145	cell division cycle 20-like protein 1, cofactor of APC complex	GO:0051260//protein homooligomerization	-	GO:0005856//cytoskeleton;GO:0005887//integral to plasma membrane;GO:0070062//extracellular vesicular exosome;GO:0042470//melanosome;GO:0045121//membrane raft
Unigene13538_All	668	1661	134.774	1505	125.431	gi|426257396|ref|XP_004022313.1|	345.9	9e-94	PREDICTED: translocon-associated protein subunit delta [Ovis aries]	gi|426257395|ref|XM_004022264.1|	1096	0	PREDICTED: Ovis aries signal sequence receptor, delta (SSR4), mRNA	sp|Q07984|SSRD_RAT	339	3e-93	Translocon-associated protein subunit delta OS=Rattus norvegicus GN=Ssr4 PE=2 SV=1	--	--	--	--	--	K04571	5e-94	343	ssc:100523300	translocon-associated protein subunit delta	GO:0006412//translation;GO:0006614//SRP-dependent cotranslational protein targeting to membrane	GO:0005509//calcium ion binding	GO:0005784//Sec61 translocon complex;GO:0016021//integral to membrane
Unigene7499_All	5801	14413	134.668	11364	109.062	gi|426361007|ref|XP_004047718.1|	117.5	9e-24	PREDICTED: plectin [Gorilla gorilla gorilla]	gi|359072155|ref|XM_003586871.1|	6718	0	PREDICTED: Bos taurus plectin-like (LOC786966), mRNA	sp|Q9QXS1|PLEC_MOUSE	2348	0	Plectin OS=Mus musculus GN=Plec PE=1 SV=2	Rv3876	62	1e-08	COG0455	ATPases involved in chromosome partitioning	K10388	0	2351	bta:786966	plectin	GO:0031581//hemidesmosome assembly;GO:0007584//response to nutrient;GO:0007565//female pregnancy;GO:0030855//epithelial cell differentiation	GO:0047485//protein N-terminus binding;GO:0008307//structural constituent of muscle;GO:0030506//ankyrin binding;GO:0003779//actin binding;GO:0005200//structural constituent of cytoskeleton	GO:0043034//costamere;GO:0009925//basal plasma membrane;GO:0045111//intermediate filament cytoskeleton;GO:0016528//sarcoplasm;GO:0005925//focal adhesion;GO:0030056//hemidesmosome;GO:0048471//perinuclear region of cytoplasm;GO:0016324//apical plasma membrane;GO:0042383//sarcolemma
Unigene20908_All	2169	5367	134.118	3896	100.001	gi|426242242|ref|XP_004014983.1|	1333.5	0	PREDICTED: cadherin-13 isoform 1 [Ovis aries]	gi|426242241|ref|XM_004014934.1|	3753	0	PREDICTED: Ovis aries cadherin 13, H-cadherin (heart), transcript variant 1 (CDH13), mRNA	sp|Q3B7N0|CAD13_BOVIN	1332	0	Cadherin-13 OS=Bos taurus GN=CDH13 PE=2 SV=1	--	--	--	--	--	K06808	0	1332	bta:512302	cadherin 13, H-cadherin	GO:0030100//regulation of endocytosis;GO:0000278//mitotic cell cycle;GO:0001938//positive regulation of endothelial cell proliferation;GO:0043542//endothelial cell migration;GO:0016339//calcium-dependent cell-cell adhesion;GO:0030032//lamellipodium assembly;GO:0007266//Rho protein signal transduction;GO:0034332//adherens junction organization;GO:0050927//positive regulation of positive chemotaxis…	GO:0055100//adiponectin binding;GO:0045296//cadherin binding;GO:0005509//calcium ion binding;GO:0030169//low-density lipoprotein particle binding;GO:0042803//protein homodimerization activity	GO:0043005//neuron projection;GO:0005615//extracellular space;GO:0016021//integral to membrane;GO:0031225//anchored to membrane;GO:0009897//external side of plasma membrane;GO:0048471//perinuclear region of cytoplasm;GO:0005901//caveola
Unigene10035_All	4973	12263	133.657	9709	108.693	gi|296481578|tpg|DAA23693.1|	82.4	2e-13	TPA: collagen alpha-1(IV) chain [Bos taurus]	gi|262073078|ref|NM_001166511.1|	7874	0	Bos taurus collagen, type IV, alpha 1 (COL4A1), mRNA	sp|P02463|CO4A1_MOUSE	3224	0	Collagen alpha-1(IV) chain OS=Mus musculus GN=Col4a1 PE=2 SV=4	Cgl1939	89.7	4e-17	COG0532	Translation initiation factor 2 (IF-2; GTPase)	K06237	0	3452	bta:282191	collagen, type IV, alpha	GO:0007411//axon guidance;GO:0001525//angiogenesis;GO:0007528//neuromuscular junction development;GO:0071230//cellular response to amino acid stimulus;GO:0030198//extracellular matrix organization	GO:0048407//platelet-derived growth factor binding;GO:0005201//extracellular matrix structural constituent	GO:0005788//endoplasmic reticulum lumen;GO:0005587//collagen type IV
CL1392.Contig1_All	2281	5604	133.164	5289	129.09	gi|465988514|ref|XP_004266308.1|	499.2	4e-139	PREDICTED: ras-related C3 botulinum toxin substrate 1-like [Orcinus orca]	gi|73587374|gb|BC103061.1|	1778	0	Bos taurus ras-related C3 botulinum toxin substrate 1 (rho family, small GTP binding protein Rac1), mRNA (cDNA clone MGC:128281 IMAGE:7988127), complete cds	sp|Q6RUV5|RAC1_RAT	396	1e-109	Ras-related C3 botulinum toxin substrate 1 OS=Rattus norvegicus GN=Rac1 PE=1 SV=1	SPAC110.03	283	9e-76	COG1100	GTPase SAR1 and related small G proteins	K04392	4e-109	396	ssc:100627149	Ras-related C3 botulinum toxin substrate 1	GO:0048011//neurotrophin TRK receptor signaling pathway;GO:0006954//inflammatory response;GO:0016032//viral reproduction;GO:0030334//regulation of cell migration;GO:0030838//positive regulation of actin filament polymerization;GO:0048813//dendrite morphogenesis;GO:0006915//apoptotic process;GO:0048261//negative regulation of receptor-mediated endocytosis;GO:0007160//cell-matrix adhesion;GO:000741…	GO:0005525//GTP binding;GO:0017137//Rab GTPase binding;GO:0031996//thioesterase binding;GO:0030742//GTP-dependent protein binding;GO:0019901//protein kinase binding;GO:0003924//GTPase activity	GO:0019897//extrinsic to plasma membrane;GO:0005802//trans-Golgi network;GO:0030027//lamellipodium;GO:0005829//cytosol;GO:0001891//phagocytic cup;GO:0000139//Golgi membrane;GO:0042470//melanosome;GO:0032587//ruffle membrane
Unigene17528_All	335	821	132.835	612	101.707	gi|28603780|ref|NP_788832.1|	174.5	1e-42	NADH dehydrogenase [ubiquinone] 1 alpha subcomplex subunit 3 [Bos taurus] >gi|400517|sp|Q02371.2|NDUA3_BOVIN RecName: Full=NADH dehydrogenase [ubiquinone] 1 alpha subcomplex subunit 3; AltName: Full=Complex I-B9; Short=CI-B9; AltName: Full=NADH-ubiquinone oxidoreductase B9 subunit >gi|248|emb|CAA44902.1| NADH dehydrogenase [Bos taurus] >gi|74268254|gb|AAI02728.1| NADH dehydrogenase (ubiquinone) 1…	gi|426243278|ref|XM_004015437.1|	537	1e-149	PREDICTED: Ovis aries NADH dehydrogenase (ubiquinone) 1 alpha subcomplex, 3, 9kDa (NDUFA3), mRNA	sp|Q02371|NDUA3_BOVIN	174	4e-44	NADH dehydrogenase [ubiquinone] 1 alpha subcomplex subunit 3 OS=Bos taurus GN=NDUFA3 PE=1 SV=2	--	--	--	--	--	K03947	1e-43	174	bta:338064	NADH dehydrogenase (ubiquinone) 1 alpha subcomplex 3 [EC:1.6.5.3 1.6.99.3]	GO:0006120//mitochondrial electron transport, NADH to ubiquinone;GO:0044281//small molecule metabolic process	GO:0008137//NADH dehydrogenase (ubiquinone) activity	GO:0005747//mitochondrial respiratory chain complex I;GO:0016021//integral to membrane
Unigene14706_All	209	510	132.263	590	157.163	gi|4239700|emb|CAA10770.1|	105.5	7e-22	reverse transcriptase-like [Bos taurus]	gi|469474128|gb|KC352617.1|	264	1e-67	Ovis aries beta-1,4 N-acetylgalactosaminyltransferase 2 (B4GALNT2) gene, complete cds; ezrin-like protein pseudogene, complete sequence; and insulin-like growth factor 2 mRNA binding protein 1 (IGF2BP1) gene, complete cds	--	--	--	--	--	--	--	--	--	--	--	--	--	--	-	-	-
CL2475.Contig1_All	2518	6141	132.19	7344	162.376	gi|426227527|ref|XP_004007869.1|	902.9	0	PREDICTED: fibroleukin [Ovis aries]	gi|426227526|ref|XM_004007820.1|	2708	0	PREDICTED: Ovis aries fibrinogen-like 2 (FGL2), mRNA	sp|Q29RY7|FGL2_BOVIN	901	0	Fibroleukin OS=Bos taurus GN=FGL2 PE=2 SV=1	--	--	--	--	--	K10104	5e-51	203	nve:NEMVE_v1g90597	ficolin	GO:0010952//positive regulation of peptidase activity	GO:0016504//peptidase activator activity	GO:0009986//cell surface;GO:0005577//fibrinogen complex
Unigene4244_All	2808	6843	132.088	6434	127.564	gi|6382026|dbj|BAA86567.1|	933.7	0	KIAA1253 protein [Homo sapiens]	gi|426234442|ref|XM_004011156.1|	3709	0	PREDICTED: Ovis aries serine incorporator 1 (SERINC1), mRNA	sp|Q3MHV9|SERC1_BOVIN	918	0	Serine incorporator 1 OS=Bos taurus GN=SERINC1 PE=2 SV=1	--	--	--	--	--	--	--	--	--	--	GO:0051347//positive regulation of transferase activity;GO:0015825//L-serine transport;GO:0006665//sphingolipid metabolic process;GO:0006658//phosphatidylserine metabolic process;GO:0008654//phospholipid biosynthetic process	GO:0005515//protein binding;GO:0015194//L-serine transmembrane transporter activity	GO:0016021//integral to membrane;GO:0005789//endoplasmic reticulum membrane;GO:0005886//plasma membrane
Unigene2733_All	2673	6501	131.824	6236	129.883	gi|426224532|ref|XP_004006423.1|	459.5	4e-127	PREDICTED: bax inhibitor 1 isoform 1 [Ovis aries] >gi|426224534|ref|XP_004006424.1| PREDICTED: bax inhibitor 1 isoform 2 [Ovis aries]	gi|115497331|ref|NM_001076414.1|	4076	0	Bos taurus transmembrane BAX inhibitor motif containing 6 (TMBIM6), mRNA >gi|110665693|gb|BT026337.1| Bos taurus testis enhanced gene transcript (BAX inhibitor 1) (TEGT), mRNA, complete cds	sp|Q0V882|BI1_BOVIN	459	2e-128	Bax inhibitor 1 OS=Bos taurus GN=TMBIM6 PE=2 SV=1	STM1085	79.3	3e-14	COG0670	Integral membrane protein, interacts with FtsH	K06890	6e-13	77.4	oaa:100079850		GO:0006986//response to unfolded protein;GO:0032469//endoplasmic reticulum calcium ion homeostasis;GO:0043066//negative regulation of apoptotic process;GO:0070059//intrinsic apoptotic signaling pathway in response to endoplasmic reticulum stress	-	GO:0016021//integral to membrane;GO:0005789//endoplasmic reticulum membrane
Unigene24506_All	1908	4631	131.556	3947	115.168	gi|410050340|ref|XP_003952895.1|	485.3	4e-135	PREDICTED: tropomyosin alpha-3 chain-like [Pan troglodytes]	gi|79153471|gb|BC108106.1|	3366	0	Bos taurus tropomyosin 3, mRNA (cDNA clone MGC:128257 IMAGE:7945781), complete cds	sp|Q63610|TPM3_RAT	468	2e-131	Tropomyosin alpha-3 chain OS=Rattus norvegicus GN=Tpm3 PE=1 SV=2	AF1032	70.5	1e-11	COG0419	ATPase involved in DNA repair	K09290	2e-135	483	ptr:748788	tropomyosin 3	GO:0007420//brain development;GO:0030049//muscle filament sliding;GO:0006937//regulation of muscle contraction	GO:0003779//actin binding	GO:0005829//cytosol;GO:0030863//cortical cytoskeleton;GO:0002102//podosome;GO:0001725//stress fiber;GO:0005862//muscle thin filament tropomyosin;GO:0032154//cleavage furrow;GO:0031941//filamentous actin;GO:0030426//growth cone
Unigene18009_All	577	1393	130.855	1415	136.529	--	--	--	--	gi|426232431|ref|XM_004010177.1|	1005	0	PREDICTED: Ovis aries neuronal regeneration related protein homolog (rat) (NREP), mRNA	--	--	--	--	--	--	--	--	--	--	--	--	--	--	-	-	-
Unigene20623_All	1193	2870	130.393	2604	121.519	gi|466080723|ref|XP_004284387.1|	406.4	1e-111	PREDICTED: histone H1x-like [Orcinus orca]	gi|359078448|ref|XM_002697143.2|	1740	0	PREDICTED: Bos taurus H1 histone family, member X (H1FX), mRNA	sp|Q92522|H1X_HUMAN	374	2e-103	Histone H1x OS=Homo sapiens GN=H1FX PE=1 SV=1	Cgl1939	62.4	2e-09	COG0532	Translation initiation factor 2 (IF-2; GTPase)	K11275	2e-111	403	bta:511901	histone H1/5	GO:0006334//nucleosome assembly	GO:0003677//DNA binding	GO:0000786//nucleosome;GO:0005634//nucleus
Unigene28242_All	1792	4300	130.06	3820	118.678	gi|426235881|ref|XP_004011906.1|	546.6	1e-153	PREDICTED: carbonic anhydrase 3 [Ovis aries]	gi|77735828|ref|NM_001034437.1|	2288	0	Bos taurus carbonic anhydrase III, muscle specific (CA3), mRNA >gi|74268077|gb|BC102666.1| Bos taurus carbonic anhydrase III, muscle specific, mRNA (cDNA clone MGC:127744 IMAGE:30957347), complete cds	sp|Q3SZX4|CAH3_BOVIN	541	2e-153	Carbonic anhydrase 3 OS=Bos taurus GN=CA3 PE=2 SV=3	all2929	126	1e-28	COG3338	Carbonic anhydrase	K01672	8e-153	541	bta:513212	carbonic anhydrase [EC:4.2.1.1]	GO:0006730//one-carbon metabolic process;GO:0006979//response to oxidative stress	GO:0016151//nickel cation binding;GO:0008270//zinc ion binding;GO:0004089//carbonate dehydratase activity	GO:0005737//cytoplasm
Unigene13647_All	2890	6920	129.784	5488	105.721	gi|149642769|ref|NP_001092547.1|	1016.1	0	plexin domain-containing protein 1 precursor [Bos taurus] >gi|148878456|gb|AAI46098.1| PLXDC1 protein [Bos taurus] >gi|296476496|tpg|DAA18611.1| TPA: plexin domain containing 1 [Bos taurus]	gi|149642768|ref|NM_001099077.1|	4438	0	Bos taurus plexin domain containing 1 (PLXDC1), mRNA >gi|148878455|gb|BC146097.1| Bos taurus plexin domain containing 1, mRNA (cDNA clone MGC:160028 IMAGE:8501431), complete cds	sp|Q8IUK5|PLDX1_HUMAN	930	0	Plexin domain-containing protein 1 OS=Homo sapiens GN=PLXDC1 PE=1 SV=2	--	--	--	--	--	K10955	2e-11	72.4	hsa:4583	intestinal mucin-2	GO:0001525//angiogenesis	GO:0005515//protein binding	GO:0005737//cytoplasm;GO:0005615//extracellular space;GO:0005923//tight junction;GO:0005886//plasma membrane;GO:0016021//integral to membrane
Unigene13810_All	1926	4608	129.679	5668	163.839	gi|350590514|ref|XP_003131675.3|	832.8	0	PREDICTED: retinoid-inducible serine carboxypeptidase [Sus scrofa]	gi|402745132|ref|NM_001045909.2|	2533	0	Bos taurus serine carboxypeptidase 1 (SCPEP1), mRNA	sp|Q9HB40|RISC_HUMAN	779	0	Retinoid-inducible serine carboxypeptidase OS=Homo sapiens GN=SCPEP1 PE=1 SV=1	SPAC19G12.10c_2	131	5e-30	COG2939	Carboxypeptidase C (cathepsin A)	K09646	0	810	ecb:100070731	serine carboxypeptidase 1 [EC:3.4.16.-]	GO:0042573//retinoic acid metabolic process;GO:0006508//proteolysis	GO:0004185//serine-type carboxypeptidase activity	GO:0005576//extracellular region;GO:0005829//cytosol
Unigene719_All	284	679	129.588	27	5.2929	gi|359061751|ref|XP_003585606.1|	152.9	4e-36	PREDICTED: uncharacterized protein LOC100300028, partial [Bos taurus]	gi|794118|emb|Z49175.1|	321	1e-84	O.aries mRNA for immunoglobulin mu heavy chain variable region (clone VRA10)	sp|P01821|HVM45_MOUSE	100	1e-21	Ig heavy chain V region MC101 OS=Mus musculus PE=1 SV=1	--	--	--	--	--	K06856	4e-31	133	bta:100300716	immunoglobulin heavy chain	-	-	-
Unigene28214_All	1443	3448	129.514	3425	132.141	gi|426219849|ref|XP_004004130.1|	701.8	0	PREDICTED: cathepsin L1 isoform 1 [Ovis aries] >gi|426219851|ref|XP_004004131.1| PREDICTED: cathepsin L1 isoform 2 [Ovis aries]	gi|426219848|ref|XM_004004081.1|	2482	0	PREDICTED: Ovis aries cathepsin L2, transcript variant 1 (CTSL2), mRNA	sp|P25975|CATL1_BOVIN	696	0	Cathepsin L1 OS=Bos taurus GN=CTSL1 PE=1 SV=3	MA1513_1	81.3	4e-15	COG4870	Cysteine protease	K01365	0	692	bta:281108	cathepsin L [EC:3.4.22.15]	GO:0097067//cellular response to thyroid hormone stimulus;GO:0002250//adaptive immune response;GO:0006508//proteolysis	GO:0042393//histone binding;GO:0004197//cysteine-type endopeptidase activity	GO:0005764//lysosome
Unigene31898_All	1746	4171	129.482	4257	135.739	gi|78369684|ref|NP_001030378.1|	753.1	0	platelet-derived growth factor receptor-like protein precursor [Bos taurus] >gi|75057766|sp|Q5BIP2.1|PGFRL_BOVIN RecName: Full=Platelet-derived growth factor receptor-like protein; Short=PDGFR-like protein; Flags: Precursor >gi|60650264|gb|AAX31364.1| platelet-derived growth factor receptor-like protein [Bos taurus] >gi|87578370|gb|AAI13221.1| Platelet-derived growth factor receptor-like [Bos tau…	gi|426256301|ref|XM_004021730.1|	2490	0	PREDICTED: Ovis aries platelet-derived growth factor receptor-like (PDGFRL), mRNA	sp|Q5BIP2|PGFRL_BOVIN	753	0	Platelet-derived growth factor receptor-like protein OS=Bos taurus GN=PDGFRL PE=2 SV=1	--	--	--	--	--	K05098	3e-25	117	dre:554230	kinase insert domain protein receptor [EC:2.7.10.1]	GO:0035791//platelet-derived growth factor receptor-beta signaling pathway	GO:0005019//platelet-derived growth factor beta-receptor activity;GO:0004992//platelet activating factor receptor activity	GO:0005576//extracellular region
Unigene13687_All	3279	7831	129.446	7945	134.895	gi|296483305|tpg|DAA25420.1|	2229.1	0	TPA: thrombospondin 1 precursor [Bos taurus]	gi|41386684|ref|NM_174196.1|	5632	0	Bos taurus thrombospondin 1 (THBS1), mRNA >gi|4630795|dbj|AB005287.2| Bos taurus mRNA for thrombospondin 1, complete cds	sp|Q28178|TSP1_BOVIN	2221	0	Thrombospondin-1 OS=Bos taurus GN=THBS1 PE=2 SV=2	--	--	--	--	--	K04659	0	2221	bta:281530	thrombospondin	GO:0016525//negative regulation of angiogenesis;GO:2000462//positive regulation of eukaryotic cell surface binding;GO:0006955//immune response;GO:0043032//positive regulation of macrophage activation;GO:0043652//engulfment of apoptotic cell;GO:0003417//growth plate cartilage development;GO:0045727//positive regulation of translation;GO:0009749//response to glucose stimulus;GO:0002581//negative re…	GO:0070051//fibrinogen binding;GO:0008201//heparin binding;GO:0070052//collagen V binding;GO:0005178//integrin binding;GO:0017134//fibroblast growth factor binding;GO:0001968//fibronectin binding;GO:0042802//identical protein binding;GO:0030169//low-density lipoprotein particle binding;GO:0001786//phosphatidylserine binding;GO:0043499//eukaryotic cell surface binding;GO:0050431//transforming grow…	GO:0070062//extracellular vesicular exosome;GO:0005577//fibrinogen complex;GO:0009897//external side of plasma membrane;GO:0031093//platelet alpha granule lumen;GO:0031012//extracellular matrix
Unigene6527_All	1472	3509	129.208	3071	116.149	gi|332214077|ref|XP_003256152.1|	899.4	0	PREDICTED: eukaryotic translation initiation factor 3 subunit E isoform 1 [Nomascus leucogenys]	gi|426235731|ref|XM_004011785.1|	2767	0	PREDICTED: Ovis aries eukaryotic translation initiation factor 3, subunit E (EIF3E), mRNA	sp|Q3T102|EIF3E_BOVIN	897	0	Eukaryotic translation initiation factor 3 subunit E OS=Bos taurus GN=EIF3E PE=2 SV=1	--	--	--	--	--	K03250	0	897	bta:534165	translation initiation factor 3 subunit E	GO:0045947//negative regulation of translational initiation;GO:0000184//nuclear-transcribed mRNA catabolic process, nonsense-mediated decay	GO:0003743//translation initiation factor activity;GO:0047485//protein N-terminus binding	GO:0005829//cytosol;GO:0005852//eukaryotic translation initiation factor 3 complex;GO:0000785//chromatin;GO:0016605//PML body
CL892.Contig1_All	1376	3277	129.084	3007	121.663	gi|440909038|gb|ELR58994.1|	427.2	1e-117	Transgelin-2, partial [Bos grunniens mutus]	gi|61888873|ref|NM_001013599.1|	2125	0	Bos taurus transgelin 2 (TAGLN2), mRNA >gi|59858294|gb|BT020965.1| Bos taurus transgelin 2 (TAGLN2), mRNA, complete cds	sp|Q5E9F5|TAGL2_BOVIN	409	1e-113	Transgelin-2 OS=Bos taurus GN=TAGLN2 PE=2 SV=3	YOR367w	86.7	9e-17	COG5199	Calponin	--	--	--	--	--	GO:0007517//muscle organ development	GO:0005515//protein binding	GO:0031965//nuclear membrane;GO:0005886//plasma membrane
Unigene24613_All	1754	4160	128.552	3030	96.1739	gi|440906071|gb|ELR56376.1|	427.6	1e-117	Rho-related GTP-binding protein RhoB, partial [Bos grunniens mutus]	gi|118150945|ref|NM_001077922.1|	2595	0	Bos taurus ras homolog gene family, member B (RHOB), mRNA >gi|73586678|gb|BC103067.1| Bos taurus ras homolog gene family, member B, mRNA (cDNA clone MGC:128176 IMAGE:7989627), complete cds	sp|P62747|RHOB_RAT	402	2e-111	Rho-related GTP-binding protein RhoB OS=Rattus norvegicus GN=Rhob PE=1 SV=1	SPAC16.01	215	2e-55	COG1100	GTPase SAR1 and related small G proteins	K07856	6e-130	465	cfa:403670	Ras homolog gene family, member B	GO:0007411//axon guidance;GO:0007266//Rho protein signal transduction;GO:0030168//platelet activation;GO:0007155//cell adhesion;GO:0051056//regulation of small GTPase mediated signal transduction;GO:0045766//positive regulation of angiogenesis;GO:0070301//cellular response to hydrogen peroxide;GO:0006927//transformed cell apoptotic process;GO:0015031//protein transport;GO:0006184//GTP catabolic p…	GO:0005515//protein binding;GO:0005525//GTP binding;GO:0019003//GDP binding;GO:0003924//GTPase activity	GO:0005829//cytosol;GO:0031902//late endosome membrane;GO:0032154//cleavage furrow;GO:0005886//plasma membrane;GO:0005634//nucleus
Unigene2354_All	1008	2388	128.407	1990	109.91	gi|42733604|ref|NP_976239.1|	302	3e-80	proteolipid protein 2 [Bos taurus] >gi|61214155|sp|Q6Y1E2.1|PLP2_BOVIN RecName: Full=Proteolipid protein 2 >gi|37780031|gb|AAP33278.1| proteolipid protein 2 [Bos taurus] >gi|73586749|gb|AAI03121.1| Proteolipid protein 2 (colonic epithelium-enriched) [Bos taurus] >gi|296470718|tpg|DAA12833.1| TPA: proteolipid protein 2 [Bos taurus] >gi|440912744|gb|ELR62285.1| Proteolipid protein 2 [Bos grunniens …	gi|73586748|gb|BC103120.1|	1584	0	Bos taurus proteolipid protein 2 (colonic epithelium-enriched), mRNA (cDNA clone MGC:128426 IMAGE:7986576), complete cds	sp|Q6Y1E2|PLP2_BOVIN	301	1e-81	Proteolipid protein 2 OS=Bos taurus GN=PLP2 PE=2 SV=1	--	--	--	--	--	K04514	2e-48	193	cfa:480181	Rho-associated, coiled-coil containing protein kinase [EC:2.7.11.1]	GO:0006935//chemotaxis;GO:0019221//cytokine-mediated signaling pathway;GO:0034220//ion transmembrane transport	GO:0015075//ion transmembrane transporter activity;GO:0019956//chemokine binding	GO:0005789//endoplasmic reticulum membrane;GO:0005886//plasma membrane;GO:0016021//integral to membrane
Unigene10958_All	642	1520	128.328	1133	98.2515	--	--	--	--	gi|226437710|gb|AC149783.4|	210	6e-51	Bos taurus BAC CH240-3K17 (Children's Hospital Oakland Research Institute Bovine BAC Library complete sequence	--	--	--	--	--	--	--	--	--	--	--	--	--	--	-	-	-
CL2496.Contig2_All	2826	6666	127.852	7030	138.493	gi|431894423|gb|ELK04223.1|	488	1e-135	14-3-3 protein beta/alpha [Pteropus alecto]	gi|115432054|ref|NM_174794.2|	4442	0	Bos taurus tyrosine 3-monooxygenase/tryptophan 5-monooxygenase activation protein, beta polypeptide (YWHAB), mRNA >gi|111307056|gb|BC120112.1| Bos taurus tyrosine 3-monooxygenase/tryptophan 5-monooxygenase activation protein, beta polypeptide, mRNA (cDNA clone MGC:140621 IMAGE:8272537), complete cds	sp|A4K2U9|1433B_PONAB	484	3e-136	14-3-3 protein beta/alpha OS=Pongo abelii GN=YWHAB PE=3 SV=1	YDR099w	307	7e-83	COG5040	14-3-3 family protein	K06630	1e-135	484	ptr:458272	tyrosine 3-monooxygenase/tryptophan 5-monooxygenase activation protein	GO:0048011//neurotrophin TRK receptor signaling pathway;GO:0045892//negative regulation of transcription, DNA-dependent;GO:0051220//cytoplasmic sequestering of protein;GO:0006915//apoptotic process;GO:0007411//axon guidance;GO:0000186//activation of MAPKK activity;GO:0035329//hippo signaling cascade;GO:0035308//negative regulation of protein dephosphorylation;GO:0007265//Ras protein signal transd…	GO:0050815//phosphoserine binding;GO:0008022//protein C-terminus binding;GO:0003714//transcription corepressor activity;GO:0032403//protein complex binding;GO:0019904//protein domain specific binding;GO:0042826//histone deacetylase binding	GO:0005829//cytosol;GO:0048471//perinuclear region of cytoplasm;GO:0042470//melanosome;GO:0017053//transcriptional repressor complex
Unigene2678_All	2120	5000	127.835	4975	130.648	gi|440901735|gb|ELR52624.1|	441	1e-121	Transmembrane emp24 domain-containing protein 10, partial [Bos grunniens mutus]	gi|134085421|ref|NM_001040549.2|	3400	0	Bos taurus transmembrane emp24-like trafficking protein 10 (yeast) (TMED10), mRNA >gi|133778186|gb|BC123529.1| Bos taurus transmembrane emp24-like trafficking protein 10 (yeast), mRNA (cDNA clone MGC:140780 IMAGE:8276584), complete cds	sp|Q5E971|TMEDA_BOVIN	434	3e-121	Transmembrane emp24 domain-containing protein 10 OS=Bos taurus GN=TMED10 PE=2 SV=1	--	--	--	--	--	K14825	2e-14	81.6	ecb:100529263	protein ERP2	GO:0034205//beta-amyloid formation;GO:0045055//regulated secretory pathway;GO:0001822//kidney development;GO:0006886//intracellular protein transport;GO:0007030//Golgi organization;GO:0051259//protein oligomerization;GO:0001101//response to acid;GO:0043279//response to alkaloid;GO:0048208//COPII vesicle coating;GO:0006890//retrograde vesicle-mediated transport, Golgi to ER;GO:0048205//COPI coatin…	GO:0032403//protein complex binding	GO:0030658//transport vesicle membrane;GO:0030140//trans-Golgi network transport vesicle;GO:0070765//gamma-secretase complex;GO:0042470//melanosome;GO:0016021//integral to membrane;GO:0005789//endoplasmic reticulum membrane;GO:0005801//cis-Golgi network;GO:0033116//endoplasmic reticulum-Golgi intermediate compartment membrane;GO:0030137//COPI-coated vesicle;GO:0042589//zymogen granule membrane
Unigene31563_All	796	1877	127.81	1513	105.821	--	--	--	--	gi|426240961|ref|XM_004014312.1|	773	0	PREDICTED: Ovis aries neuroepithelial cell transforming 1 (NET1), mRNA	--	--	--	--	--	--	--	--	--	--	--	--	--	--	-	-	-
Unigene20833_All	727	1714	127.788	2170	166.177	gi|33337966|gb|AAQ13605.1|AF171089_1	60.5	9e-08	MSTP081 [Homo sapiens]	gi|118150945|ref|NM_001077922.1|	1207	0	Bos taurus ras homolog gene family, member B (RHOB), mRNA >gi|73586678|gb|BC103067.1| Bos taurus ras homolog gene family, member B, mRNA (cDNA clone MGC:128176 IMAGE:7989627), complete cds	--	--	--	--	--	--	--	--	--	--	--	--	--	--	-	-	-
Unigene2717_All	2554	6017	127.695	5607	122.223	gi|51094971|gb|EAL24215.1|	473.8	2e-131	similar to mKIAA0038 protein [Homo sapiens]	gi|426255305|ref|XM_004021246.1|	3279	0	PREDICTED: Ovis aries eukaryotic translation initiation factor 4H (EIF4H), mRNA	sp|Q1JPH6|IF4H_BOVIN	469	2e-131	Eukaryotic translation initiation factor 4H OS=Bos taurus GN=EIF4H PE=2 SV=1	SPAC140.02	79.7	2e-14	COG0724	RNA-binding proteins (RRM domain)	K03258	1e-18	96.3	cin:100183462	translation initiation factor 4B	GO:0019953//sexual reproduction;GO:0048589//developmental growth;GO:0006446//regulation of translational initiation;GO:0019048//virus-host interaction	GO:0003743//translation initiation factor activity;GO:0005515//protein binding;GO:0000166//nucleotide binding	GO:0016281//eukaryotic translation initiation factor 4F complex;GO:0005829//cytosol;GO:0048471//perinuclear region of cytoplasm
CL3401.Contig2_All	2076	4890	127.672	4649	124.674	gi|335291702|ref|XP_003356567.1|	67.4	7e-81	PREDICTED: hypothetical protein LOC100627410 [Sus scrofa]	gi|136256445|ref|NM_001014389.2|	1998	0	Bos taurus H3 histone, family 3A (H3F3A), mRNA >gi|134025947|gb|BC134734.1| Bos taurus H3 histone, family 3A, mRNA (cDNA clone MGC:157364 IMAGE:8275414), complete cds	sp|Q6P823|H33_XENTR	265	4e-70	Histone H3.3 OS=Xenopus tropicalis GN=TGas113e22.1 PE=1 SV=3	SPBC1105.11c	248	2e-65	COG2036	Histones H3 and H4	K11253	8e-70	265	nvi:100117018	histone H3	GO:0008340//determination of adult lifespan;GO:0008360//regulation of cell shape;GO:0001649//osteoblast differentiation;GO:0006974//response to DNA damage stimulus;GO:0007155//cell adhesion;GO:0040010//positive regulation of growth rate;GO:0007420//brain development;GO:0009792//embryo development ending in birth or egg hatching;GO:0007596//blood coagulation;GO:0002119//nematode larval development…	GO:0046982//protein heterodimerization activity;GO:0003677//DNA binding	GO:0005654//nucleoplasm;GO:0005700//polytene chromosome;GO:0005576//extracellular region;GO:0000786//nucleosome;GO:0001740//Barr body
Unigene28030_All	847	1993	127.538	1859	122.191	--	--	--	--	gi|359066824|ref|XM_003586246.1|	1515	0	PREDICTED: Bos taurus neurogenic locus notch homolog protein 3-like (LOC789485), mRNA	--	--	--	--	--	--	--	--	--	--	--	--	--	--	-	-	-
Unigene13741_All	1405	3289	126.882	3518	139.4	gi|426247306|ref|XP_004017427.1|	392.1	3e-107	PREDICTED: phosphatidylethanolamine-binding protein 1 [Ovis aries]	gi|90969256|gb|DQ412698.1|	2575	0	Cervus elaphus phosphatidylethanolamine-binding protein mRNA, complete cds	sp|P13696|PEBP1_BOVIN	390	5e-108	Phosphatidylethanolamine-binding protein 1 OS=Bos taurus GN=PEBP1 PE=1 SV=2	YLR178c	65.9	2e-10	COG1881	Phospholipid-binding protein	K14802	1e-09	65.5	dan:Dana_GF11187	phospholipid-transporting ATPase [EC:3.6.3.1]	-	GO:0005524//ATP binding;GO:0004867//serine-type endopeptidase inhibitor activity;GO:0008289//lipid binding	GO:0005737//cytoplasm
Unigene28821_All	636	1487	126.727	1210	105.919	gi|301786152|ref|XP_002928491.1|	263.1	6e-69	PREDICTED: astrocytic phosphoprotein PEA-15-like [Ailuropoda melanoleuca]	gi|115495868|ref|NM_001075456.1|	1142	0	Bos taurus phosphoprotein enriched in astrocytes 15 (PEA15), mRNA >gi|111305387|gb|BC119928.1| Bos taurus phosphoprotein enriched in astrocytes 15, mRNA (cDNA clone MGC:139825 IMAGE:8283163), complete cds	sp|Q5U318|PEA15_RAT	258	5e-69	Astrocytic phosphoprotein PEA-15 OS=Rattus norvegicus GN=Pea15 PE=1 SV=1	XF0818	55.1	9e-08	COG2730	Endoglucanase	K11728	5e-09	61.2	acs:100552143	nucleosome-remodeling factor subunit BPTF	GO:0035556//intracellular signal transduction;GO:0046325//negative regulation of glucose import;GO:0043066//negative regulation of apoptotic process;GO:0043278//response to morphine	GO:0005080//protein kinase C binding	GO:0005875//microtubule associated complex;GO:0005737//cytoplasm
Unigene35451_All	1086	2539	126.721	2491	127.699	gi|449269370|gb|EMC80147.1|	392.1	2e-107	Cell division control protein 42 like protein, partial [Columba livia]	gi|114052485|ref|NM_001046332.1|	1883	0	Bos taurus cell division cycle 42 (GTP binding protein, 25kDa) (CDC42), mRNA >gi|86821686|gb|BC105461.1| Bos taurus cell division cycle 42 (GTP binding protein, 25kDa), mRNA (cDNA clone MGC:128612 IMAGE:7986228), complete cds	sp|Q8CFN2|CDC42_RAT	390	4e-108	Cell division control protein 42 homolog OS=Rattus norvegicus GN=Cdc42 PE=1 SV=2	SPAC110.03	323	3e-88	COG1100	GTPase SAR1 and related small G proteins	K04393	1e-107	390	mdo:100023099	cell division control protein 42	GO:0043525//positive regulation of neuron apoptotic process;GO:0035088//establishment or maintenance of apical/basal cell polarity;GO:0060070//canonical Wnt receptor signaling pathway;GO:0060684//epithelial-mesenchymal cell signaling;GO:0042059//negative regulation of epidermal growth factor receptor signaling pathway;GO:0031333//negative regulation of protein complex assembly;GO:0046330//positiv…	GO:0030742//GTP-dependent protein binding;GO:0005525//GTP binding;GO:0042802//identical protein binding;GO:0031996//thioesterase binding;GO:0031435//mitogen-activated protein kinase kinase kinase binding;GO:0003924//GTPase activity;GO:0034191//apolipoprotein A-I receptor binding	GO:0043025//neuronal cell body;GO:0051233//spindle midzone;GO:0072686//mitotic spindle;GO:0005912//adherens junction;GO:0030496//midbody;GO:0045177//apical part of cell;GO:0005815//microtubule organizing center;GO:0005886//plasma membrane;GO:0043005//neuron projection;GO:0005829//cytosol;GO:0030141//secretory granule;GO:0030175//filopodium;GO:0000139//Golgi membrane
Unigene36075_All	559	1302	126.245	1133	112.84	gi|27806783|ref|NP_776393.1|	216.9	4e-55	thioredoxin [Bos taurus] >gi|13633977|sp|O97680.3|THIO_BOVIN RecName: Full=Thioredoxin; Short=Trx >gi|3978529|gb|AAC83380.1| thioredoxin [Bos taurus] >gi|73587321|gb|AAI03416.1| Thioredoxin [Bos taurus] >gi|111305981|gb|AAI20458.1| Thioredoxin [Bos taurus]	gi|111305980|gb|BC120457.1|	892	0	Bos taurus thioredoxin, mRNA (cDNA clone MGC:151960 IMAGE:8040004), complete cds	sp|O97680|THIO_BOVIN	216	2e-56	Thioredoxin OS=Bos taurus GN=TXN PE=3 SV=3	SPAC7D4.07c	101	7e-22	COG0526	Thiol-disulfide isomerase and thioredoxins	K03671	6e-56	216	bta:280950	thioredoxin 1	GO:0071333//cellular response to glucose stimulus;GO:0000122//negative regulation of transcription from RNA polymerase II promoter;GO:0033158//regulation of protein import into nucleus, translocation;GO:0007267//cell-cell signaling;GO:0010269//response to selenium ion;GO:0016999//antibiotic metabolic process;GO:0071548//response to dexamethasone stimulus;GO:0071455//cellular response to hyperoxia…	GO:0015035//protein disulfide oxidoreductase activity;GO:0009055//electron carrier activity;GO:0015037//peptide disulfide oxidoreductase activity;GO:0019899//enzyme binding	GO:0005654//nucleoplasm;GO:0005576//extracellular region;GO:0005829//cytosol;GO:0030425//dendrite;GO:0043025//neuronal cell body;GO:0030424//axon;GO:0005739//mitochondrion
Unigene22851_All	2935	6835	126.225	4321	81.9635	gi|296491542|tpg|DAA33585.1|	104	5e-20	TPA: filamin A interacting protein 1-like isoform 1 [Bos taurus]	gi|359062319|ref|XM_003585631.1|	5335	0	PREDICTED: Bos taurus filamin A interacting protein 1-like (FILIP1L), mRNA	sp|Q4L180|FIL1L_HUMAN	1712	0	Filamin A-interacting protein 1-like OS=Homo sapiens GN=FILIP1L PE=1 SV=2	MK0690	107	9e-23	COG0419	ATPase involved in DNA repair	K10352	4e-28	127	tgu:100230210	myosin heavy chain	-	-	GO:0016020//membrane;GO:0016459//myosin complex;GO:0005737//cytoplasm;GO:0005634//nucleus
Unigene6453_All	1336	3110	126.174	3112	129.681	gi|296480187|tpg|DAA22302.1|	717.2	0	TPA: eukaryotic translation initiation factor 3, subunit 5 epsilon, 47kDa-like isoform 1 [Bos taurus]	gi|358415608|ref|XM_591540.6|	2143	0	PREDICTED: Bos taurus eukaryotic translation initiation factor 3, subunit F, transcript variant 1 (EIF3F), mRNA >gi|359072823|ref|XM_002693065.2| PREDICTED: Bos taurus eukaryotic translation initiation factor 3, subunit F, transcript variant 1 (EIF3F), mRNA	sp|A5A6I3|EIF3F_PANTR	660	0	Eukaryotic translation initiation factor 3 subunit F OS=Pan troglodytes GN=EIF3F PE=2 SV=1	SPBC4C3.07	175	2e-43	COG1310	Predicted metal-dependent protease of the PAD1/JAB1 superfamily	K03249	0	717	bta:513793	translation initiation factor 3 subunit F	GO:0006413//translational initiation;GO:0006508//proteolysis	GO:0005515//protein binding;GO:0003743//translation initiation factor activity;GO:0008234//cysteine-type peptidase activity	GO:0005852//eukaryotic translation initiation factor 3 complex;GO:0005829//cytosol
[truncated: 63,323 more rows]
