# Supplementary material for: iTRAQ-Based Quantitative Proteomic Analysis of the Potentiated and Dormant Antler Stem Cells
Source: Int J Mol Sci. 2016 Oct 25;17(11):1778. doi: 10.3390/ijms17111778 (PMC5133779; doi:10.3390/ijms17111778)
Supplement: Supplementary file 1 [file ijms-17-01778-s001.zip › ijms-147310-Supplementary Materials/Supplementary Tables S1-S5.xlsx]

## Sheet: Table S1
Table S1. List of differentially expressed proteins from the NCBI nr database.
N	Unused	Total	%Cov	%Cov(50)	%Cov(95)	Accession	Name	Species	Gene name	Peptides(95%)	Fold Regulation	p-value
1	4.27	5.02	16.15	4.15	3.07	gi|529000326	PREDICTED: protein AHNAK2 isoform X2	Bos taurus	AHNAK2	3	4.40538	0.00493902
2	23.12	24	60.69	40.46	36.13	gi|426220300	PREDICTED: annexin A1	Ovis aries	ANXA1	17	4.10246	0.0287422
3	2.75	2.85	15.95	8.19	8.19	gi|426229511	PREDICTED: secretory carrier-associated membrane protein 4	Ovis aries	SCAMP4	2	3.78182	0.0524729
4	46.67	46.98	63.28	50.78	46.72	gi|329663480	phosphoenolpyruvate carboxykinase [GTP], mitochondrial	Bos taurus	PCK2	24	3.56474	0.00353275
5	18.13	20.26	21.79	12.74	11.28	gi|28875793	thrombospondin-2 precursor	Bos taurus	THBS2	12	3.31055	0.0198968
6	4.15	4.45	24.18	11.68	5.738	gi|426231926	PREDICTED: anthrax toxin receptor 2	Ovis aries	ANTXR2	2	3.09634	0.0470656
7	6	123.07	45.31	34.52	27.73	gi|256222415	filamin-B isoform 4	Homo sapiens	FLNB	63	2.83178	0.00236126
8	73.64	73.78	21.79	12.38	10.03	gi|555979667	PREDICTED: LOW QUALITY PROTEIN: prolow-density lipoprotein receptor-related protein 1	Bos mutus	LRP1	41	2.53866	0.0126918
9	5.94	6.22	19.76	6.983	4.348	gi|528977605	PREDICTED: AMP deaminase 3	Bos taurus	AMPD3	3	2.50887	0.00615707
10	8.02	151.08	47.35	38.97	32.62	gi|528960248	PREDICTED: collagen alpha-1(XII) chain isoform X1	Bos taurus	COL12A1	94	2.43759	0.0526489
11	49.93	58.36	59.08	52.06	48.4	gi|555962033	PREDICTED: 78 kDa glucose-regulated protein	Bos mutus	HSPA5	39	2.42434	0.0513786
12	2	25.48	39.42	29.05	24.23	gi|426242019	PREDICTED: dolichyl-diphosphooligosaccharide--protein glycosyltransferase subunit 2	Ovis aries	RPN2	13	2.26854	0.0339173
13	156.21	157.35	49.17	40.48	34.33	gi|426234349	PREDICTED: collagen alpha-1(XII) chain	Ovis aries	COL12A1	98	2.17778	0.0193958
14	22.29	23.01	36.4	28.73	23.9	gi|555974541	PREDICTED: polymerase I and transcript release factor isoform X1	Bos mutus	PTRF	13	2.13889	0.0458079
15	2.36	2.4	52.11	50.7	42.25	gi|578825895	PREDICTED: guanine nucleotide-binding protein G(I)/G(S)/G(O) subunit gamma-2 isoform X1	Homo sapiens	GNG2	2	2.11297	0.00972949
16	13.04	13.17	38.46	19.23	17.79	gi|528999741	PREDICTED: alpha-1-antiproteinase isoform X1	Bos taurus	SERPINA1	7	2.10329	0.0304751
17	9.35	9.67	24.88	11.46	8.02	gi|77735515	leukotriene A-4 hydrolase	Bos taurus	LTA4H	5	2.10137	0.0416406
18	34.55	35.34	56.18	37.4	27.51	gi|555958369	PREDICTED: serum albumin	Bos mutus	ALB	19	1.99544	0.00551084
19	5.59	5.79	28.23	15.65	14.29	gi|426225221	PREDICTED: LOW QUALITY PROTEIN: heme oxygenase 1	Ovis aries	HMOX1	3	1.93582	0.0116098
20	70.09	71.73	50.86	40.9	36.21	gi|528994474	PREDICTED: unconventional myosin-Ic isoform X1	Bos taurus	MYO1C	41	1.91784	0.00171299
21	19.67	23.79	49.76	38.41	24.88	gi|57164307	isocitrate dehydrogenase [NADP] cytoplasmic	Ovis aries	IDH1	11	1.89158	0.0477075
22	15.37	17.75	33.55	16.52	12.83	gi|426255093	PREDICTED: heat shock protein 75 kDa, mitochondrial	Ovis aries	HSP75	9	1.8699	0.0231803
23	1.54	4.28	20.17	8.46	4.121	gi|426253383	PREDICTED: alpha-internexin	Ovis aries	INA	4	1.85232	0.0200974
24	23.4	23.61	44.53	36.32	33.33	gi|300795742	synaptic vesicle membrane protein VAT-1 homolog	Bos taurus	VAT1	13	1.83246	0.00339816
25	4.2	4.25	57.73	17.53	17.53	gi|555965964	PREDICTED: protein S100-A10	Bos mutus	S100A10	2	1.79534	0.00130645
26	2.75	3.02	15.06	2.766	2.254	gi|426248557	PREDICTED: nesprin-3	Ovis aries	SYNE3	2	1.76463	0.00728673
27	50.81	53.3	55.67	48.31	47.72	gi|77735995	stress-70 protein, mitochondrial precursor	Bos taurus	HSPA9	30	1.73352	0.0421542
28	18.06	18.59	24.25	13.19	12.03	gi|426218403	PREDICTED: LOW QUALITY PROTEIN: collagen alpha-1(VI) chain-like	Ovis aries	COL6A1	9	1.71197	0.0266714
29	7.44	7.66	32.79	14.29	14.29	gi|555990447	PREDICTED: flotillin-1 isoform X1	Bos mutus	FLOT1	4	1.68605	0.0126313
30	11.02	11.51	24.01	9.228	7.25	gi|297481513	PREDICTED: integrin alpha-8	Bos taurus	ITGA8	6	1.66045	0.0108062
31	16.33	16.6	47.37	37.54	37.54	gi|77736353	N(G),N(G)-dimethylarginine dimethylaminohydrolase 2	Bos taurus	DDAH2	8	1.6403	0.00305184
32	26.4	27	50	36.65	30.88	gi|426224893	PREDICTED: serine hydroxymethyltransferase, mitochondrial	Ovis aries	SHMT2	14	1.63967	0.00155482
33	44.73	44.9	58.53	48.81	44.4	gi|555996879	PREDICTED: glucose-6-phosphate 1-dehydrogenase	Bos mutus	G6PD	25	1.63815	0.0103509
34	12.03	13.18	28.09	18.94	13	gi|426253085	PREDICTED: xaa-Pro aminopeptidase 1 isoform 1	Ovis aries	XPNPEP1	7	1.63232	0.0193341
35	43.51	43.82	51.62	42.99	40.3	gi|528960086	PREDICTED: gelsolin isoform X2	Bos taurus	GSN	27	1.63184	0.000400668
36	7.12	8.44	18.32	7.863	5.088	gi|555986221	PREDICTED: importin-4 isoform X1	Bos mutus	IPO4	4	1.61917	0.0323052
37	2.64	15.24	16.62	7.258	4.432	gi|426235903	PREDICTED: collagen alpha-1(XIV) chain	Ovis aries	COL14A1	7	1.61272	0.00730137
38	5.33	11.83	47.45	39.05	29.56	gi|555984426	PREDICTED: peroxiredoxin-4	Bos mutus	PRDX4	9	1.60148	0.0236498
39	2	5.71	29.77	8.96	6.647	gi|4502101	annexin A1	Homo sapiens	ANXA1	3	1.59957	0.0517821
40	4.07	27.88	60.31	48.12	38.75	gi|4502107	annexin A5	Homo sapiens	ANXA5	22	1.56504	0.000712075
41	5.42	5.8	30	13.89	10.83	gi|57163969	decorin precursor	Ovis aries	DCN	3	1.55632	0.00296422
42	9.99	9.99	30.57	21.13	18.87	gi|555986498	PREDICTED: galectin-3	Bos mutus	LGALS3	8	1.5518	0.00906697
43	12.06	12.32	30.56	17.16	17.16	gi|115497348	cytoplasmic dynein 1 intermediate chain 2	Bos taurus	DYNC1I2	6	1.5418	0.00023742
44	10.49	10.65	27.46	16.25	13.96	gi|77736067	acyl-coenzyme A thioesterase 9, mitochondrial precursor	Bos taurus	ACOT9	6	1.53833	0.0163555
45	4.71	5.02	19.37	6.875	3.75	gi|555978984	PREDICTED: solute carrier family 2, facilitated glucose transporter member 1-like isoform X2	Bos mutus	SLC2A1	2	1.53364	0.026623
46	126.7	153.07	50.56	40.8	33.5	gi|529001707	PREDICTED: filamin-B isoform X4	Bos taurus	FLNB	78	1.51586	0.0329819
47	7.07	9.41	38.42	10.79	10.79	gi|529006996	PREDICTED: mitogen-activated protein kinase 3 isoform X1	Bos taurus	MAPK3	5	1.50454	0.00394361
48	20.04	20.61	33.57	20.97	15.19	gi|426229636	PREDICTED: matrin-3 isoform 2	Ovis aries	MATR3	12	-1.52025	0.0343526
49	4	4.03	16.36	8.922	8.922	gi|426229463	PREDICTED: basigin	Ovis aries	BSG	2	-1.52407	0.00860995
50	36.66	37.01	61.87	49.72	43.93	gi|77735435	T-complex protein 1 subunit beta	Bos taurus	CCT2	21	-1.53066	0.00489906
51	6	6.13	38.54	27.08	21.88	gi|555975079	PREDICTED: 40S ribosomal protein S27-like	Bos mutus	RPS27L	3	-1.53684	0.00577754
52	4.97	5.3	26.44	12.34	3.846	gi|46094058	bifunctional 3'-phosphoadenosine 5'-phosphosulfate synthase 1	Homo sapiens	PAPSS1	2	-1.53922	0.00189879
53	13.09	13.11	44.76	28.9	19.55	gi|62751532	protein arginine N-methyltransferase 1	Bos taurus	PRMT1	6	-1.54848	0.00123935
54	10.63	10.88	66.23	48.34	45.03	gi|70778778	40S ribosomal protein S13	Bos taurus	RPS13	8	-1.55644	0.00525235
55	14.03	14.07	66.45	40.13	36.18	gi|75812924	40S ribosomal protein S18	Bos taurus	RPS18	9	-1.5745	0.0150215
56	11.81	12.06	64.56	44.3	40.51	gi|555952874	PREDICTED: 60S ribosomal protein L23a-like	Bos mutus	RPL23A	6	-1.57523	0.0223564
57	31.18	31.84	76.11	60.75	51.54	gi|75812930	40S ribosomal protein S2	Bos taurus	RPS2	15	-1.57934	0.00816503
58	13.18	15.51	39.57	24.26	21.28	gi|555977851	PREDICTED: non-POU domain-containing octamer-binding protein isoform X1	Bos mutus	NONO	11	-1.57946	0.0512929
59	53.48	53.83	79.86	66.91	60.91	gi|77735551	phosphoglycerate kinase 1	Bos taurus	PGK1	36	-1.58999	0.00146731
60	14.02	14.48	26.44	13.03	11.62	gi|451172075	nucleolar RNA helicase 2	Ovis aries	DDX21	8	-1.59217	0.00171494
61	6.73	6.97	35.84	22.57	15.93	gi|162417971	signal peptidase complex subunit 2	Homo sapiens	SPCS2	3	-1.60353	0.0112581
62	6.42	6.66	29.81	18.94	11.49	gi|426242591	PREDICTED: 26S proteasome non-ATPase regulatory subunit 7	Ovis aries	PSMD7	4	-1.60392	0.0215973
63	4.2	4.25	37.95	15.06	10.24	gi|555962089	PREDICTED: 60S ribosomal protein L35-like	Bos mutus	RPL35	2	-1.6047	0.0101866
64	7.49	7.73	52.34	28.04	12.62	gi|27807465	60S ribosomal protein L10	Bos taurus	RPL10	3	-1.60634	0.00487105
65	9.08	9.27	45.83	36.11	22.92	gi|530375912	PREDICTED: 60S ribosomal protein L35a isoform X1	Homo sapiens	RPL35A	4	-1.60731	0.00186948
66	32.67	46.63	58.97	48.05	47.89	gi|426250524	PREDICTED: heat shock 70 kDa protein 1B	Ovis aries	HSPA1B	33	-1.61342	0.0340117
67	7.65	26.85	58.29	40.09	34.1	gi|77736349	beta-enolase	Bos taurus	ENO3	29	-1.6185	0.0433309
68	9.65	10.27	18.54	7.416	5.502	gi|529002260	PREDICTED: CUB domain-containing protein 1	Bos taurus	CDCP1	5	-1.62532	0.0255025
69	2.55	3.5	53.77	34.91	23.58	gi|187937000	glutaredoxin-1	Ovis aries	GLRX	2	-1.63101	0.00479543
70	34	34.02	86.59	75.61	71.95	gi|528947000	PREDICTED: peptidyl-prolyl cis-trans isomerase A isoform X1	Bos taurus	PPIA	36	-1.6397	0.0242081
71	30.56	53.02	48.1	38.21	33.88	gi|555976347	PREDICTED: heat shock protein HSP 90-beta isoform X2	Bos mutus	HSP90AB1	31	-1.64852	0.00856794
72	12.96	13.02	61.09	35.02	35.02	gi|77736197	60S ribosomal protein L8	Bos taurus	RPL8	11	-1.6694	0.00285406
73	11.02	15.64	43.47	34.65	31.31	gi|84000333	calponin-3	Bos taurus	CNN3	9	-1.66979	0.00228203
74	14.85	15.18	68.47	48.28	32.51	gi|555986374	PREDICTED: 60S ribosomal protein L13a isoform X1	Bos mutus	RPL13A	8	-1.67076	0.000142135
75	4.64	4.77	23.67	13.5	13.5	gi|578823785	PREDICTED: nucleosome assembly protein 1-like 1 isoform X15	Homo sapiens	NAP1L1	6	-1.68579	0.0199615
76	29.71	30.15	52.6	39.31	34.3	gi|555949747	PREDICTED: cytosol aminopeptidase	Bos mutus	LAP3	17	-1.69544	0.0111166
77	4.02	4.08	16.75	6.132	6.132	gi|529000407	PREDICTED: drebrin-like isoform X3	Bos taurus	DBNL	3	-1.70076	0.0309874
78	6.37	6.51	23.11	8.296	5.481	gi|555986286	PREDICTED: nexilin isoform X1	Bos mutus	NEXN	4	-1.71144	0.0398327
79	4.01	15.27	48.24	31.34	31.34	gi|555977763	PREDICTED: tropomyosin beta chain isoform X1	Bos mutus	TPM2	14	-1.72056	0.00321702
80	7.22	7.29	55.61	19.9	19.9	gi|94966831	60S ribosomal protein L19	Bos taurus	RPL19	4	-1.7219	0.0017935
81	5.71	6.17	32.84	20.9	18.41	gi|555968818	PREDICTED: peptidyl-prolyl cis-trans isomerase FKBP11	Bos mutus	FKBP11	3	-1.75553	0.032014
82	4.91	4.99	47.37	19.84	19.84	gi|555990181	PREDICTED: protein NipSnap homolog 3A	Bos mutus	NIPSNAP3A	4	-1.76545	0.0154044
83	8.12	8.24	45.97	23.7	20.85	gi|426230304	PREDICTED: 60S ribosomal protein L18a	Ovis aries	RPL18A	4	-1.77242	0.0493325
84	6	6	45.83	37.5	37.5	gi|5803165	protein transport protein Sec61 subunit beta	Homo sapiens	SEC61B	3	-1.77379	0.0108721
85	108.48	109.87	58.92	47.15	36.5	gi|530411491	PREDICTED: clathrin heavy chain 1 isoform X2	Homo sapiens	CLTC	63	-1.78702	0.0304162
86	8.35	8.37	17.58	12.68	12.68	gi|528962034	PREDICTED: ADP-dependent glucokinase isoform X2	Bos taurus	ADPGK	5	-1.80913	0.0292299
87	4.03	4.03	65.28	56.94	37.5	gi|555967584	PREDICTED: guanine nucleotide-binding protein G(I)/G(S)/G(O) subunit gamma-12	Bos mutus	GNG12	3	-1.83504	0.040222
88	8.82	9.96	13.95	4.899	3.343	gi|66529407	tensin-1	Homo sapiens	TNS1	4	-1.84154	0.0233926
89	2	22.17	35.36	25.22	23.48	gi|555949153	PREDICTED: zyxin	Bos mutus	ZYX	12	-1.84513	0.0246857
90	10.94	11.04	41.23	30.33	24.17	gi|62751646	60S ribosomal protein L13	Bos taurus	RPL13	7	-1.88321	0.00038902
91	6.01	7.14	20.07	8.103	8.103	gi|555967512	PREDICTED: protein phosphatase 1G	Bos mutus	PPM1G	4	-1.89026	0.0116143
92	4.5	12.08	30	15.53	13.19	gi|55749932	desmin	Homo sapiens	DES	8	-1.91444	0.0528585
93	11.99	16.64	58.47	40.73	30.65	gi|528954499	PREDICTED: tropomyosin alpha-4 chain isoform X2	Bos taurus	TPM4	15	-1.91573	0.0116273
94	11.98	12.95	64.9	40.38	36.06	gi|70778956	40S ribosomal protein S8	Bos taurus	RPS8	10	-1.95016	0.000961678
95	7.24	7.5	65.45	27.27	19.39	gi|528993469	PREDICTED: 60S ribosomal protein L28 isoform X1	Bos taurus	RPL28	4	-1.96557	0.0283514
96	6.94	7.03	25	13.18	13.18	gi|261244974	four and a half LIM domains protein 1	Ovis aries	FHL1	4	-2.00611	0.00172273
97	31.21	31.84	54.27	42.42	38.15	gi|62460480	60S ribosomal protein L4	Bos taurus	RPL4	20	-2.0182	0.0023064
98	36.61	75.8	79.05	76.92	72.94	gi|78045238	actin, aortic smooth muscle	Bos taurus	ACTA2	118	-2.05187	0.0517069
99	6.9	6.91	53.5	35.03	28.66	gi|4506619	60S ribosomal protein L24	Homo sapiens	RPL24	6	-2.0956	0.0314278
100	3.15	3.53	17.97	2.798	1.915	gi|426226287	PREDICTED: transmembrane protein 214	Ovis aries	TMEM214	2	-2.12551	0.0114928
101	25.36	25.91	38.59	23.85	22.69	gi|528939568	PREDICTED: signal transducer and activator of transcription 1-alpha/beta isoform X3	Bos taurus	STAT1	13	-2.12825	0.0162073
102	10.35	10.36	44.44	38.38	34.34	gi|77735989	GTP-binding protein SAR1a	Bos taurus	SAR1A	6	-2.13328	0.0278914
103	2	14.26	23.03	11.03	10.55	gi|426256264	PREDICTED: sorbin and SH3 domain-containing protein 2 isoform 3	Ovis aries	SORBS2	7	-2.18065	0.00180165
104	3.93	4.1	32.66	7.538	7.538	gi|31542306	charged multivesicular body protein 1b	Homo sapiens	CHMP1B	2	-2.29767	0.0517557
105	26.23	27.41	80.9	78.89	73.87	gi|61888874	transgelin-2	Bos taurus	TAGLN2	26	-2.3061	0.0184278
106	33.35	33.92	60.14	53.99	50.11	gi|77735431	ornithine aminotransferase, mitochondrial precursor	Bos taurus	OAT	22	-2.31888	0.00528321
107	15.43	15.5	57.32	48.78	42.38	gi|78369682	PDZ and LIM domain protein 1	Bos taurus	PDLIM1	9	-2.41023	0.0138578
108	4.92	5.13	20.22	12.47	7.312	gi|555957525	PREDICTED: antithrombin-III	Bos mutus	SERPINC1	3	-2.53218	0.00305182
109	18.8	19.19	43.61	36.09	33.83	gi|94966839	60S ribosomal protein L7a	Bos taurus	RPL7A	9	-2.69848	0.0221061
110	4.19	4.19	19.95	9.974	6.299	gi|62751863	creatine kinase B-type	Bos taurus	CKB	2	-2.70803	0.00286283
111	18.47	19.28	54.03	47.18	37.1	gi|62460552	60S ribosomal protein L7	Bos taurus	RPL7	11	-2.74572	0.0254527
112	13.47	14.17	25.81	8.866	8.193	gi|156120445	inter-alpha-trypsin inhibitor heavy chain H3 precursor	Bos taurus	ITIH3	7	-2.76748	0.0455915
113	3.86	3.97	24.93	11.87	8.902	gi|555986304	PREDICTED: dnaJ homolog subfamily B member 4 isoform X2	Bos mutus	DNAJB4	2	-2.80435	0.0157157
114	18.75	19.82	19.48	8.341	5.166	gi|528959924	PREDICTED: tenascin isoform X5	Bos taurus	TNC	9	-2.84199	0.0156803
115	3.5	3.5	21.08	10.76	7.175	gi|555980227	PREDICTED: ubiquitin carboxyl-terminal hydrolase isozyme L1 isoform X2	Bos mutus	UCHL1	2	-2.9734	0.000106883
116	18.65	18.87	45.45	39.06	33.67	gi|57164199	calponin-1	Ovis aries	CNN1	10	-3.41157	0.0292689
117	7.14	7.14	50.43	28.21	28.21	gi|578809312	PREDICTED: 60S ribosomal protein L34 isoform X2	Homo sapiens	RPL34	4	-3.56217	0.0441485
118	13.53	13.58	52.45	36.76	36.76	gi|62751703	40S ribosomal protein S5	Bos taurus	RPS5	7	-3.66589	0.0152508
119	14.87	14.87	51.22	32.4	30.31	gi|72534798	60S ribosomal protein L6	Bos taurus	RPL6	9	-4.01711	0.0386596
120	8.56	10.45	53.74	31.31	23.83	gi|77736293	60S ribosomal protein L14	Bos taurus	RPL14	6	-5.56324	0.0536589

## Sheet: Table S2
Table S2. List of differentially expressed proteins from our transcriptome database.
N	Unused	Total	%Cov	%Cov(50)	%Cov(95)	Accession	Name	Species	Gene name	Peptides(95%)	Fold Regulation	p-value
1	10.1	10.9	57.04	50	36.62	gi|440912614	Annexin A1	Bos grunniens mutus	ANXA1	6	5.17657	0.0256765
2	3.55	3.67	16.09	8.261	8.261	gi|66792922	secretory carrier-associated membrane protein 4	Bos taurus	SCAMP4	2	3.79689	0.0526604
3	25.44	27.94	31.37	17.09	15.38	gi|296483818	TPA: thrombospondin-2 precursor	Bos taurus	THBS2	15	3.38569	0.0187783
4	4.34	4.74	26.84	10.45	5.738	gi|426231926	PREDICTED: anthrax toxin receptor 2	Ovis aries	ANTXR2	2	3.10324	0.0478719
5	3.26	3.64	20.51	10.9	5.449	gi|2576346	Gene product with similarity to Ubiquitin binding enzyme	Homo sapiens	UBFD1	2	3.0725	0.0445582
6	14.56	14.65	46.72	35.37	31	gi|148744125	GSTM2 protein	Bos taurus	GSTM2	7	3.06585	0.052163
7	11.32	12.06	18.42	8.443	7.237	gi|440891066	Protein AHNAK2, partial	Bos grunniens mutus	AHNAK2	6	2.91583	0.0100701
8	1.83	3.47	21.37	11.2	9.16	gi|577315	methionyl aminopeptidase 1	Homo sapiens	METAP1	3	2.83412	0.024918
9	12.4	12.4	55.15	47.94	39.18	gi|426234349	PREDICTED: collagen alpha-1(XII) chain	Ovis aries	COL12A1	6	2.82035	0.0297407
10	4.9	5.05	29.79	16.49	13.83	gi|426249074	PREDICTED: serine/threonine-protein kinase OSR1	Ovis aries	OXSR1	3	2.5921	0.00569739
11	2.23	2.28	49.33	49.33	40	gi|47221283	Guanine nucleotide-binding protein G(I)/G(S)/G(O) subunit gamma-2	Tetraodon nigroviridis	GNG2	2	2.57479	0.00715129
12	6.58	7.1	27.08	10.07	5.729	gi|335282236	PREDICTED: AMP deaminase 3	Sus scrofa	AMPD3	3	2.5466	0.00494441
13	31.85	37.16	57.23	47.66	43.19	gi|459655238	heat shock 70kDa protein 5	Capra hircus	HSPA5	28	2.54036	0.0511504
14	2.6	3.09	34.35	15.03	4.651	gi|114052973	glypican-1 precursor	Bos taurus	GPC1	2	2.47007	0.0118546
15	20.77	20.92	76.5	65.57	65.57	gi|440900040	Collagen alpha-1(XII) chain, partial	Bos grunniens mutus	COL12A1	11	2.42723	0.0311795
16	32.95	34.9	64.17	59.81	53.58	gi|335293906	PREDICTED: annexin A5-like	Sus scrofa	ANXA5	28	2.22632	6.71452e-05
17	1.27	3.16	31.55	7.888	4.326	gi|426225047	PREDICTED: leukotriene A-4 hydrolase isoform 2	Ovis aries	LTA4H	2	2.0559	0.0407429
18	13.79	14.56	67.93	45.11	33.7	gi|440909383	Macrophage-capping protein, partial	Bos grunniens mutus	CAPG	13	2.02101	0.010309
19	12.71	13.14	36.75	25.75	18.5	gi|156523072	transmembrane protein 43	Bos taurus	TMEM43	6	2.00579	0.0534871
20	4.12	4.38	49.69	36.48	22.01	gi|403258466	PREDICTED: transcription factor BTF3 homolog 4	Saimiri boliviensis boliviensis	BTF3L4	3	1.94216	0.0166359
21	2.68	2.96	21.83	7.278	5.93	gi|139948489	solute carrier family 35 member F6 precursor	Bos taurus	SLC35F6	2	1.93709	0.0299823
22	7.53	7.97	19.32	11.68	9.13	gi|440897835	Tissue alpha-L-fucosidase, partial	Bos grunniens mutus	FUCA1	4	1.91425	0.0407412
23	5.85	6.3	29.01	14.2	12.96	gi|440904023	Heme oxygenase 1, partial	Bos grunniens mutus	HMOX1	3	1.9126	0.0400275
24	16.45	16.45	65.33	58.67	52	gi|329663480	phosphoenolpyruvate carboxykinase [GTP], mitochondrial	Bos taurus	PCK2	10	1.91111	0.00984478
25	2.37	2.38	18.85	14.75	14.75	gi|471412017	cell migration-inducing and hyaluronan-binding protein	Trichechus manatus latirostris	CEMIP	2	1.90821	0.0412306
26	2.17	3.07	46.28	26.45	12.4	gi|39939390	fatty acid-binding protein	Capra hircus	H-FABP	2	1.90733	0.00249221
27	80.28	81.84	55.13	40.92	36.31	gi|346421399	unconventional myosin-Ic	Bos taurus	MYO1C	42	1.9049	0.00545234
28	5.89	6.64	30	17.78	10.83	gi|315139189	decorin	Cervus nippon	DCN	3	1.90177	0.00474913
29	49.87	50.93	60.95	50.23	49.62	gi|426229624	PREDICTED: stress-70 protein, mitochondrial	Ovis aries	HSPA9	30	1.86064	0.0363025
30	50.69	51.2	54.14	45.99	39.82	gi|164452943	gelsolin isoform a precursor	Bos taurus	GSN	30	1.85433	2.08381e-05
31	57.09	58.69	59.71	45.45	38.05	gi|440903342	Putative 10-formyltetrahydrofolate dehydrogenase ALDH1L2, partial	Bos grunniens mutus	ALDH1L2	35	1.82175	0.012251
32	32.48	32.72	57.97	47.83	40.17	gi|57164179	6-phosphogluconate dehydrogenase, decarboxylating	Ovis aries	PGD	19	1.79609	0.0133519
33	4.17	4.23	50	14.91	14.91	gi|73981599	PREDICTED: protein S100-A10 isoform 2	Canis lupus familiaris	S100A10	2	1.78372	0.00213203
34	29.51	29.92	62.69	47.01	46.02	gi|300795742	synaptic vesicle membrane protein VAT-1 homolog	Bos taurus	VAT1	17	1.76126	0.00423077
35	6.11	10.69	52.3	36.78	24.14	gi|440902226	Ezrin, partial	Bos grunniens mutus	EZR	5	1.74253	0.0398648
36	49.16	49.4	63.6	54.41	48.83	gi|296471087	TPA: glucose-6-phosphate dehydrogenase isoform 1	Bos taurus	G6PD	25	1.73075	0.0052657
37	8.2	8.61	41.92	18.74	14.29	gi|116004001	flotillin-1	Bos taurus	FLOT1	4	1.71935	0.0159736
38	6.25	6.43	26.85	20.13	10.74	gi|426237266	PREDICTED: glyoxalase domain-containing protein 4	Ovis aries	GLOD4	3	1.71333	0.0383141
39	16.36	17.02	41.26	35.24	30.66	gi|344239177	N(G),N(G)-dimethylarginine dimethylaminohydrolase 2	Cricetulus griseus	DDAH2	8	1.69798	0.00371178
40	4.66	4.67	11.67	4.602	2.245	gi|426217924	PREDICTED: fibronectin type III domain-containing protein 3B	Ovis aries	FNDC3B	2	1.69587	0.00531713
41	3.03	3.35	29.38	13.65	7.122	gi|147899219	m7GpppX diphosphatase	Bos taurus	DCPS	2	1.68957	0.0222853
42	7.55	10.47	32.37	15.46	10.93	gi|426237663	PREDICTED: fatty aldehyde dehydrogenase	Ovis aries	ALDH3A2	5	1.63589	0.0247215
43	22.4	24.99	65.2	51.1	46.39	gi|48374083	annexin A4	Bos taurus	ANXA4	16	1.61079	0.0235687
44	23.99	27.21	55.13	39.14	26.73	gi|440896072	Isocitrate dehydrogenase [NADP] cytoplasmic, partial	Bos grunniens mutus	IDH1	12	1.57313	0.0486317
45	21.41	21.41	56.44	52.48	49.01	gi|440897981	Galectin-3, partial	Bos grunniens mutus	LGALS3	18	1.5626	0.0115032
46	4.96	5.6	38.81	19.15	7.463	gi|296204491	PREDICTED: obg-like ATPase 1-like isoform 1	Callithrix jacchus	OLA1	3	1.55571	0.0328981
47	13.41	14.03	45.51	26.55	21.76	gi|220901386	malic enzyme 1	Bos taurus	ME1	8	1.54585	0.0240989
48	3.02	3.06	36.25	36.25	36.25	gi|440896851	Pyrroline-5-carboxylate reductase 2, partial	Bos grunniens mutus	PYCR2	2	1.54372	0.0325346
49	30.84	32.95	36.98	20.18	17.41	gi|78214939	fatty acid synthase	Capra hircus	FASN	17	1.53708	0.000174968
50	34.35	37.47	27.9	9.401	6.378	gi|296483952	TPA: utrophin-like	Bos taurus	UTRN	17	1.53499	0.0323886
51	32.17	33.02	35.86	20.87	15.99	gi|148841334	fatty acid synthase	Capra hircus	FASN	16	1.53499	0.000425987
52	14.75	14.92	89.53	47.64	38.74	gi|426233907	PREDICTED: phosphoenolpyruvate carboxykinase [GTP], mitochondrial	Ovis aries	PCK2	7	1.53282	0.00291883
53	6.1	6.23	32.43	24.32	21.62	gi|440901438	Heat shock protein 75 kDa, mitochondrial, partial	Bos grunniens mutus	HSP75	3	1.53269	0.0121457
54	11.95	14.43	41.62	23.23	16.57	gi|426255093	PREDICTED: heat shock protein 75 kDa, mitochondrial	Ovis aries	HSP75	8	1.50989	0.0344326
55	24.48	25.49	38.95	29.78	26.22	gi|426252296	PREDICTED: von Willebrand factor A domain-containing protein 5A	Ovis aries	VWA5A	15	1.49995	0.0441091
56	31.62	32.33	80.2	62.8	51.54	gi|75812930	40S ribosomal protein S2	Bos taurus	RPS2	15	-1.50127	0.0079919
57	6.83	6.83	20.71	17.14	12.14	gi|77735405	four and a half LIM domains protein 3	Bos taurus	FHL3	3	-1.50564	0.0217091
58	9.45	9.64	57.42	29.68	26.45	gi|31560385	60S ribosomal protein L21	Mus musculus	Rpl21	5	-1.51388	0.0188163
59	16.68	16.92	57.98	35.02	32.68	gi|4506663	60S ribosomal protein L8	Homo sapiens	RPL8	10	-1.51452	0.00379284
60	4.82	4.82	22.34	22.34	22.34	gi|395824794	PREDICTED: 40S ribosomal protein S27-like	Otolemur garnettii	RPS27L	3	-1.51883	0.00583957
61	50.54	51.39	59.45	50.43	45.41	gi|440903642	T-complex protein 1 subunit gamma, partial	Bos grunniens mutus	CCT3	26	-1.52002	0.00295653
62	18.32	19.39	38.83	19.28	13.03	gi|134085663	nucleolar RNA helicase 2	Bos taurus	DDX21	9	-1.52231	0.00129652
63	28.6	28.92	62.03	41.19	34.99	gi|470649500	PREDICTED: 60S ribosomal protein L3-like isoform 1	Tursiops truncatus	RPL3L	17	-1.52423	0.00222916
64	13.14	13.52	53.51	40.22	32.1	gi|359062759	PREDICTED: signal recognition particle receptor subunit beta-like	Bos taurus	SRPRB	7	-1.52696	0.0203868
65	4.61	4.99	41.59	22.57	15.93	gi|296479809	TPA: signal peptidase complex subunit 2 homolog	Bos taurus	SPCS2	3	-1.52761	0.0212972
66	39.48	40.1	61.57	51.18	43.17	gi|402886809	PREDICTED: T-complex protein 1 subunit beta	Papio anubis	CCT2	24	-1.53071	0.006716
67	11.45	12.03	64.52	47.1	40	gi|432110945	Phosphatidylinositol-4-phosphate 3-kinase C2 domain-containing subunit alpha	Myotis davidii	PIK3C2A	6	-1.53537	0.00689959
68	7.41	7.66	37.94	29.26	9.003	gi|440894961	26S proteasome non-ATPase regulatory subunit 8, partial	Bos grunniens mutus	PSMD8	3	-1.53577	0.00174408
69	16.04	16.29	71.68	56.07	39.31	gi|345785728	PREDICTED: 40S ribosomal protein S16	Canis lupus familiaris	RPS16	8	-1.54069	0.00226585
70	4.84	5.18	50	23.68	14.47	gi|296480924	TPA: ribosomal protein L26-like	Bos taurus	RPL26L1	3	-1.54362	4.08916e-05
71	23.03	24.07	32.44	21.63	17.06	gi|440902365	Matrin-3	Bos grunniens mutus	MATR3	14	-1.55177	0.0410967
72	10.48	10.49	36.52	29.79	26.95	gi|426236313	PREDICTED: S-formylglutathione hydrolase	Ovis aries	ESD	6	-1.56852	0.0273775
73	11.61	11.94	81.72	69.89	68.82	gi|471407667	PREDICTED: 60S ribosomal protein L23a	Trichechus manatus latirostris	RPL23A	6	-1.57838	0.0202763
74	16.37	16.66	41.7	24.26	22.77	gi|114053303	non-POU domain-containing octamer-binding protein	Bos taurus	NONO	12	-1.58154	0.0426761
75	2.62	9.43	52.67	52	44	gi|426237398	PREDICTED: beta-enolase	Ovis aries	ENO3	14	-1.58746	0.0175337
76	3.8	4.08	17.94	10.3	3.744	gi|471391200	PREDICTED: UDP-N-acetylglucosamine--peptide N-acetylglucosaminyltransferase 110 kDa subunit isoform 1	Trichechus manatus latirostris	OGT	2	-1.59706	0.00496694
77	43.78	45.29	57.14	36.7	23.63	gi|45429977	staphylococcal nuclease domain-containing protein 1	Bos taurus	SND1	21	-1.60168	0.029564
78	37.02	37.58	55.88	46.05	40.85	gi|165905571	cytosol aminopeptidase	Bos taurus	LAP3	22	-1.60465	0.0149938
79	29.8	57.35	52.9	40.61	36.19	gi|118601868	heat shock protein HSP 90-beta	Bos taurus	HSP90AB1	32	-1.62747	0.00730572
80	47.35	49.98	61.78	50.55	46.18	gi|426250524	PREDICTED: heat shock 70 kDa protein 1B	Ovis aries	HSPA1B	32	-1.62856	0.0448661
81	11.42	11.42	54.55	51.82	41.82	gi|402912329	PREDICTED: 60S ribosomal protein L35a	Papio anubis	RPL35A	6	-1.6308	0.00264873
82	6.78	8.65	18.92	6.677	3.074	gi|465966825	PREDICTED: tensin-1 isoform 1	Orcinus orca	TNS1	4	-1.64978	0.043087
83	4.81	5.13	29.61	21.84	14.56	gi|426250000	PREDICTED: CUB domain-containing protein 1	Ovis aries	CDCP1	3	-1.65494	0.0275239
84	2.65	15.79	46.88	32.17	26.43	gi|284009806	sodium/potassium-transporting ATPase subunit alpha-2	Sus scrofa	ATP1A2	8	-1.65584	0.00579137
85	4	4.14	18.2	7.565	6.147	gi|426248994	PREDICTED: drebrin-like protein isoform 2	Ovis aries	DBNL	3	-1.66006	0.0340317
86	3.24	3.41	43.39	13.23	10.58	gi|390479600	PREDICTED: eukaryotic translation initiation factor 1A, X-chromosomal-like	Callithrix jacchus	EIF1AX	2	-1.66981	0.0121766
87	18.08	18.77	68.47	48.28	35.47	gi|116004215	60S ribosomal protein L13a	Bos taurus	RPL13A	9	-1.67639	0.000274526
88	120.39	121.33	61.72	48.43	39.94	gi|40788952	Clathrin heavy chain 1	Homo sapiens	CLTC	67	-1.68056	0.0458314
89	20.22	20.8	56.91	41.22	32.45	gi|62087230	poly(rC)-binding protein 2 isoform b variant	Homo sapiens	PCBP2	10	-1.69976	0.00666088
90	4.04	16.28	53.17	33.1	31.34	gi|73971272	PREDICTED: tropomyosin beta chain isoform 1	Canis lupus familiaris	TPM2	13	-1.7298	0.00325974
91	8.09	8.62	40.1	27.92	22.84	gi|426224559	PREDICTED: peptidyl-prolyl cis-trans isomerase FKBP11 isoform 1	Ovis aries	FKBP11	4	-1.74367	0.053273
92	4.5	4.66	37.65	12.94	5	gi|359064090	PREDICTED: nexilin-like	Bos taurus	NEXN	2	-1.75068	0.0264083
93	4.1	4.62	15.21	4.196	2.797	gi|134085813	transmembrane protein 214	Bos taurus	TMEM214	2	-1.75399	0.0306442
94	65.85	66.67	57.54	48.7	44.54	gi|471395649	PREDICTED: moesin	Trichechus manatus latirostris	MSN	41	-1.76169	0.00300287
95	1.7	3.32	31.98	9.91	5.856	gi|426243338	PREDICTED: charged multivesicular body protein 2a isoform 1	Ovis aries	CHMP2A	2	-1.80524	0.0106746
96	9.75	9.83	65.3	33.79	15.07	gi|390480392	PREDICTED: 60S ribosomal protein L10 isoform 5	Callithrix jacchus	RPL10	4	-1.80714	0.0033966
97	6.18	6.51	31.17	16.21	13.22	gi|466017927	PREDICTED: nucleosome assembly protein 1-like 1 isoform 5	Orcinus orca	NAP1L1	6	-1.8129	0.0214373
98	12.46	18.36	49.3	33.8	28.87	gi|466047605	PREDICTED: tropomyosin alpha-4 chain isoform 2	Orcinus orca	TPM4	14	-1.82252	0.0114167
99	2.08	5.68	27.67	14.04	7.086	gi|426240925	PREDICTED: protein transport protein Sec23B isoform 1	Ovis aries	SEC23B	4	-1.82722	0.0319296
100	37.16	37.31	93.37	74.7	69.28	gi|426392658	PREDICTED: peptidyl-prolyl cis-trans isomerase A-like, partial	Gorilla gorilla gorilla	PPIA	35	-1.84156	0.0242628
101	7.26	7.41	47.39	18.48	18.48	gi|390478044	PREDICTED: 60S ribosomal protein L19-like	Callithrix jacchus	RPL19	4	-1.84286	0.00108086
102	15.28	15.28	64.24	36.97	36.97	gi|332245592	PREDICTED: 40S ribosomal protein S18 isoform 1	Nomascus leucogenys	RPS18	10	-1.85135	0.00704657
103	8.4	8.69	52.63	33.16	23.16	gi|348558842	PREDICTED: 60S ribosomal protein L18a-like	Cavia porcellus	RPL18A	5	-1.86333	0.0337056
104	3.87	5.55	29.1	8.103	5.157	gi|116487353	protein phosphatase 1G	Bos taurus	PPM1G	3	-1.87312	0.0109299
105	11.78	13.05	61.68	39.25	35.05	gi|402854322	PREDICTED: 40S ribosomal protein S8	Papio anubis	RPS8	11	-1.91783	0.00150114
106	6.82	7.08	72.99	47.45	16.06	gi|78369422	60S ribosomal protein L28	Bos taurus	RPL28	3	-1.94699	0.0342794
107	62.01	62.32	86.09	76.26	66.67	gi|77735551	phosphoglycerate kinase 1	Bos taurus	PGK1	43	-1.99013	0.00566512
108	7.72	8.45	44.44	40.91	31.31	gi|72535188	GTP-binding protein SAR1a	Sus scrofa	SAR1A	5	-2.01255	0.0344738
109	10.01	10.28	61.73	36.42	33.95	gi|28174943	Ribosomal protein L24	Mus musculus	Rpl24	7	-2.02343	0.033899
110	30.75	30.93	53.93	43.1	38.43	gi|152001126	CAP1 protein	Bos taurus	CAP1	18	-2.11153	0.0529249
111	42.39	44.56	47.62	29.72	26.67	gi|358415003	PREDICTED: ribosome-binding protein 1-like	Bos taurus	RRBP1	21	-2.12825	0.0241671
112	17.17	27.34	89.36	86.38	65.96	gi|471360933	PREDICTED: alpha-actinin-1 isoform 3	Trichechus manatus latirostris	ACTN1	22	-2.14138	0.0543399
113	3.8	4.3	24.49	8.502	4.049	gi|57526331	solute carrier family 2, facilitated glucose transporter member 3	Ovis aries	SLC2A3	3	-2.1601	0.0462077
114	25.2	26.31	42.19	27.37	23.63	gi|261244984	signal transducer and activator of transcription 1-alpha/beta	Ovis aries	STAT1	13	-2.16711	0.0266329
115	22.41	23.09	55.34	46.25	41.11	gi|402878487	PREDICTED: 60S ribosomal protein L7 isoform 1	Papio anubis	RPL7	13	-2.21476	0.0286613
116	37.49	38.29	64.92	55.35	52.85	gi|296472532	TPA: ornithine aminotransferase, mitochondrial precursor	Bos taurus	OAT	22	-2.26194	0.00535945
117	15.94	16.47	60.79	47.72	37.39	gi|148877479	PDZ and LIM domain 1	Bos taurus	PDLIM1	8	-2.34474	0.0133176
118	3.91	3.93	43.71	21.56	14.37	gi|440904177	60S ribosomal protein L29, partial	Bos grunniens mutus	RPL29	2	-2.34727	0.00921858
119	27.67	27.79	77.03	75.12	70.33	gi|440909038	Transgelin-2, partial	Bos grunniens mutus	TAGLN2	26	-2.46786	0.0231434
120	19.42	20.28	52.36	34.91	32.73	gi|301770683	PREDICTED: 60S ribosomal protein L7a-like	Ailuropoda melanoleuca	RPL7A	9	-2.49741	0.02526
121	35.33	36.06	60.42	44.26	39.11	gi|62460480	60S ribosomal protein L4	Bos taurus	RPL4	21	-2.7164	0.00781145
122	32.99	33.51	45.77	38.12	31.74	gi|4589628	Palladin	Homo sapiens	PALLD	19	-2.83846	0.0367413
123	13.9	14.72	31.51	18.15	16.61	gi|426256266	PREDICTED: sorbin and SH3 domain-containing protein 2 isoform 4	Ovis aries	SORBS2	7	-2.90821	0.0507731
124	4.44	4.44	24.77	22.52	12.16	gi|296491149	TPA: latexin	Bos taurus	LXN	2	-2.97913	0.00784166
125	3.96	4.09	27.35	10.76	10.76	gi|426231623	PREDICTED: ubiquitin carboxyl-terminal hydrolase isozyme L1 isoform 1	Ovis aries	UCHL1	3	-3.05217	0.000116514
126	7.23	7.29	53.97	26.19	26.19	gi|426222763	PREDICTED: 60S ribosomal protein L34-like, partial	Ovis aries	RPL34	4	-3.41354	0.0471394
127	4.18	4.18	21.56	9.87	6.234	gi|440898951	Creatine kinase B-type, partial	Bos grunniens mutus	CKB	2	-3.49451	0.0143042
128	15.4	15.51	52.61	34.15	32.4	gi|72534798	60S ribosomal protein L6	Bos taurus	RPL6	10	-3.61206	0.0452906
129	14.2	14.36	58.95	38.86	32.75	gi|441596269	PREDICTED: 40S ribosomal protein S5-like	Nomascus leucogenys	RPS5	7	-3.91584	0.0183985
130	12.84	13.88	64.32	44.6	29.11	gi|77736293	60S ribosomal protein L14	Bos taurus	RPL14	6	-6.2614	0.0513819

## Sheet: Table S3
Table S3. Enriched GO categories from ClueGO.
GOID	GOTerm	Ontology Source	Term PValue	Term PValue Corrected with Bonferroni step down	Group PValue	Group PValue Corrected with Bonferroni step down	GOLevels	GOGroups	% Associated Genes	Nr. Genes	Cluster	Genes Cluster #1	Genes Cluster #2	%Genes Cluster #1	%Genes Cluster #2	Associated Genes Found
GO:0000470	maturation of LSU-rRNA	GO_BiologicalProcess-GOA_22.07.2016_09h24	0.0018	0.015	6.4e-09	5.8e-08	[5, 6, 8, 9, 10]	Group0	11.5385	3	Specific for Cluster #2	[]	[RPL35, RPL7, RPL7A]	0	100	[RPL35, RPL7, RPL7A]
GO:0022613	ribonucleoprotein complex biogenesis	GO_BiologicalProcess-GOA_22.07.2016_09h24	6.4e-09	1.5e-07	6.4e-09	5.8e-08	[3]	Group0	5.15759	18	Specific for Cluster #2	[]	[RPL10, RPL13A, RPL14, RPL23A, RPL24, RPL26L1, RPL34, RPL35, RPL35A, RPL3L, RPL6, RPL7, RPL7A, RPS16, RPS18, RPS27L, RPS5, RPS8]	0	100	[RPL10, RPL13A, RPL14, RPL23A, RPL24, RPL26L1, RPL34, RPL35, RPL35A, RPL3L, RPL6, RPL7, RPL7A, RPS16, RPS18, RPS27L, RPS5, RPS8]
GO:0042273	ribosomal large subunit biogenesis	GO_BiologicalProcess-GOA_22.07.2016_09h24	1.6e-11	4.3e-10	6.4e-09	5.8e-08	[4, 5]	Group0	17.4603	11	Specific for Cluster #2	[]	[RPL10, RPL14, RPL23A, RPL24, RPL26L1, RPL35, RPL35A, RPL3L, RPL6, RPL7, RPL7A]	0	100	[RPL10, RPL14, RPL23A, RPL24, RPL26L1, RPL35, RPL35A, RPL3L, RPL6, RPL7, RPL7A]
GO:0006364	rRNA processing	GO_BiologicalProcess-GOA_22.07.2016_09h24	0.0028	0.017	6.4e-09	5.8e-08	[5, 7, 8, 9]	Group0	4.08163	6	Specific for Cluster #2	[]	[RPL14, RPL35, RPL7, RPL7A, RPS16, RPS8]	0	100	[RPL14, RPL35, RPL7, RPL7A, RPS16, RPS8]
GO:0004177	aminopeptidase activity	GO_MolecularFunction-GOA_22.07.2016_09h24	0.0002	0.0034	0.0025	0.01	[6]	Group1	12.9032	4	Specific for Cluster #1	[LTA4H, METAP1, XPNPEP1]	[LAP3]	75	25	[LAP3, LTA4H, METAP1, XPNPEP1]
GO:0008235	metalloexopeptidase activity	GO_MolecularFunction-GOA_22.07.2016_09h24	0.0012	0.013	0.0025	0.01	[6]	Group1	8.16327	4	Specific for Cluster #1	[LTA4H, METAP1, XPNPEP1]	[LAP3]	75	25	[LAP3, LTA4H, METAP1, XPNPEP1]
GO:0002181	cytoplasmic translation	GO_BiologicalProcess-GOA_22.07.2016_09h24	3.1e-06	6.5e-05	3.1e-11	3.4e-10	[6, 7, 8]	Group2	13.9535	6	Specific for Cluster #2	[]	[RPL26L1, RPL29, RPL35A, RPL6, RPL7, RPL8]	0	100	[RPL26L1, RPL29, RPL35A, RPL6, RPL7, RPL8]
GO:0022625	cytosolic large ribosomal subunit	GO_CellularComponent-GOA_22.07.2016_09h24	7.5e-26	2.4e-24	3.1e-11	3.4e-10	[5, 6, 7, 8, 9, 10]	Group2	32.2581	20	Specific for Cluster #2	[]	[RPL10, RPL13, RPL13A, RPL14, RPL18A, RPL19, RPL23A, RPL24, RPL26L1, RPL28, RPL29, RPL34, RPL35, RPL35A, RPL3L, RPL4, RPL6, RPL7, RPL7A, RPL8]	0	100	[RPL10, RPL13, RPL13A, RPL14, RPL18A, RPL19, RPL23A, RPL24, RPL26L1, RPL28, RPL29, RPL34, RPL35, RPL35A, RPL3L, RPL4, RPL6, RPL7, RPL7A, RPL8]
GO:0044445	cytosolic part	GO_CellularComponent-GOA_22.07.2016_09h24	1.5e-28	5.2e-27	3.1e-11	3.4e-10	[4, 5, 6, 7, 8]	Group2	15.122	31	Specific for Cluster #2	[METAP1]	[CCT2, CCT3, ENO3, RPL10, RPL13, RPL13A, RPL14, RPL18A, RPL19, RPL23A, RPL24, RPL26L1, RPL28, RPL29, RPL34, RPL35, RPL35A, RPL3L, RPL4, RPL6, RPL7, RPL7A, RPL8, RPS13, RPS16, RPS18, RPS2, RPS27L, RPS5, RPS8]	3.22581	96.7742	[CCT2, CCT3, ENO3, METAP1, RPL10, RPL13, RPL13A, RPL14, RPL18A, RPL19, RPL23A, RPL24, RPL26L1, RPL28, RPL29, RPL34, RPL35, RPL35A, RPL3L, RPL4, RPL6, RPL7, RPL7A, RPL8, RPS13, RPS16, RPS18, RPS2, RPS27L, RPS5, RPS8]
GO:0030529	intracellular ribonucleoprotein complex	GO_CellularComponent-GOA_22.07.2016_09h24	1.4e-13	3.8e-12	3.1e-11	3.4e-10	[3, 4, 5]	Group2	4.68986	31	Specific for Cluster #2	[INA, METAP1]	[RPL10, RPL13, RPL13A, RPL14, RPL18A, RPL19, RPL23A, RPL24, RPL26L1, RPL28, RPL29, RPL34, RPL35, RPL35A, RPL3L, RPL4, RPL6, RPL7, RPL7A, RPL8, RPS13, RPS16, RPS18, RPS2, RPS27L, RPS5, RPS8, RRBP1, SND1]	6.45161	93.5484	[INA, METAP1, RPL10, RPL13, RPL13A, RPL14, RPL18A, RPL19, RPL23A, RPL24, RPL26L1, RPL28, RPL29, RPL34, RPL35, RPL35A, RPL3L, RPL4, RPL6, RPL7, RPL7A, RPL8, RPS13, RPS16, RPS18, RPS2, RPS27L, RPS5, RPS8, RRBP1, SND1]
GO:0006518	peptide metabolic process	GO_BiologicalProcess-GOA_22.07.2016_09h24	9.4e-15	2.7e-13	3.1e-11	3.4e-10	[4, 5]	Group2	4.81752	33	Specific for Cluster #2	[G6PD, LTA4H, XPNPEP1]	[EIF1AX, RPL10, RPL13, RPL13A, RPL14, RPL18A, RPL19, RPL23A, RPL24, RPL26L1, RPL28, RPL29, RPL34, RPL35, RPL35A, RPL3L, RPL4, RPL6, RPL7, RPL7A, RPL8, RPS13, RPS16, RPS18, RPS2, RPS27L, RPS5, RPS8, RRBP1, SPCS2]	9.09091	90.9091	[EIF1AX, G6PD, LTA4H, RPL10, RPL13, RPL13A, RPL14, RPL18A, RPL19, RPL23A, RPL24, RPL26L1, RPL28, RPL29, RPL34, RPL35, RPL35A, RPL3L, RPL4, RPL6, RPL7, RPL7A, RPL8, RPS13, RPS16, RPS18, RPS2, RPS27L, RPS5, RPS8, RRBP1, SPCS2, XPNPEP1]
GO:0022618	ribonucleoprotein complex assembly	GO_BiologicalProcess-GOA_22.07.2016_09h24	0.00025	0.0041	3.1e-11	3.4e-10	[4, 5, 6]	Group2	4.62428	8	Specific for Cluster #2	[]	[RPL10, RPL13A, RPL23A, RPL24, RPL3L, RPL6, RPS27L, RPS5]	0	100	[RPL10, RPL13A, RPL23A, RPL24, RPL3L, RPL6, RPS27L, RPS5]
GO:0022613	ribonucleoprotein complex biogenesis	GO_BiologicalProcess-GOA_22.07.2016_09h24	6.4e-09	1.5e-07	3.1e-11	3.4e-10	[3]	Group2	5.15759	18	Specific for Cluster #2	[]	[RPL10, RPL13A, RPL14, RPL23A, RPL24, RPL26L1, RPL34, RPL35, RPL35A, RPL3L, RPL6, RPL7, RPL7A, RPS16, RPS18, RPS27L, RPS5, RPS8]	0	100	[RPL10, RPL13A, RPL14, RPL23A, RPL24, RPL26L1, RPL34, RPL35, RPL35A, RPL3L, RPL6, RPL7, RPL7A, RPS16, RPS18, RPS27L, RPS5, RPS8]
GO:0000027	ribosomal large subunit assembly	GO_BiologicalProcess-GOA_22.07.2016_09h24	1.7e-06	3.7e-05	3.1e-11	3.4e-10	[5, 6, 7, 8]	Group2	22.7273	5	Specific for Cluster #2	[]	[RPL10, RPL23A, RPL24, RPL3L, RPL6]	0	100	[RPL10, RPL23A, RPL24, RPL3L, RPL6]
GO:0042273	ribosomal large subunit biogenesis	GO_BiologicalProcess-GOA_22.07.2016_09h24	1.6e-11	4.3e-10	3.1e-11	3.4e-10	[4, 5]	Group2	17.4603	11	Specific for Cluster #2	[]	[RPL10, RPL14, RPL23A, RPL24, RPL26L1, RPL35, RPL35A, RPL3L, RPL6, RPL7, RPL7A]	0	100	[RPL10, RPL14, RPL23A, RPL24, RPL26L1, RPL35, RPL35A, RPL3L, RPL6, RPL7, RPL7A]
GO:0044391	ribosomal subunit	GO_CellularComponent-GOA_22.07.2016_09h24	3.5e-26	1.2e-24	3.1e-11	3.4e-10	[3, 4, 5, 6, 7, 8]	Group2	16.7702	27	Specific for Cluster #2	[]	[RPL10, RPL13, RPL13A, RPL14, RPL18A, RPL19, RPL23A, RPL24, RPL26L1, RPL28, RPL29, RPL34, RPL35, RPL35A, RPL3L, RPL4, RPL6, RPL7, RPL7A, RPL8, RPS13, RPS16, RPS18, RPS2, RPS27L, RPS5, RPS8]	0	100	[RPL10, RPL13, RPL13A, RPL14, RPL18A, RPL19, RPL23A, RPL24, RPL26L1, RPL28, RPL29, RPL34, RPL35, RPL35A, RPL3L, RPL4, RPL6, RPL7, RPL7A, RPL8, RPS13, RPS16, RPS18, RPS2, RPS27L, RPS5, RPS8]
GO:0005840	ribosome	GO_CellularComponent-GOA_22.07.2016_09h24	3.3e-25	1e-23	3.1e-11	3.4e-10	[4, 5, 6, 7]	Group2	13.4259	29	Specific for Cluster #2	[METAP1]	[RPL10, RPL13, RPL13A, RPL14, RPL18A, RPL19, RPL23A, RPL24, RPL26L1, RPL28, RPL29, RPL34, RPL35, RPL35A, RPL3L, RPL4, RPL6, RPL7, RPL7A, RPL8, RPS13, RPS16, RPS18, RPS2, RPS27L, RPS5, RPS8, RRBP1]	3.44828	96.5517	[METAP1, RPL10, RPL13, RPL13A, RPL14, RPL18A, RPL19, RPL23A, RPL24, RPL26L1, RPL28, RPL29, RPL34, RPL35, RPL35A, RPL3L, RPL4, RPL6, RPL7, RPL7A, RPL8, RPS13, RPS16, RPS18, RPS2, RPS27L, RPS5, RPS8, RRBP1]
GO:0006364	rRNA processing	GO_BiologicalProcess-GOA_22.07.2016_09h24	0.0028	0.017	3.1e-11	3.4e-10	[5, 7, 8, 9]	Group2	4.08163	6	Specific for Cluster #2	[]	[RPL14, RPL35, RPL7, RPL7A, RPS16, RPS8]	0	100	[RPL14, RPL35, RPL7, RPL7A, RPS16, RPS8]
GO:0006412	translation	GO_BiologicalProcess-GOA_22.07.2016_09h24	8.8e-14	2.4e-12	3.1e-11	3.4e-10	[5, 6, 7]	Group2	5.16014	29	Specific for Cluster #2	[]	[EIF1AX, RPL10, RPL13, RPL13A, RPL14, RPL18A, RPL19, RPL23A, RPL24, RPL26L1, RPL28, RPL29, RPL34, RPL35, RPL35A, RPL3L, RPL4, RPL6, RPL7, RPL7A, RPL8, RPS13, RPS16, RPS18, RPS2, RPS27L, RPS5, RPS8, RRBP1]	0	100	[EIF1AX, RPL10, RPL13, RPL13A, RPL14, RPL18A, RPL19, RPL23A, RPL24, RPL26L1, RPL28, RPL29, RPL34, RPL35, RPL35A, RPL3L, RPL4, RPL6, RPL7, RPL7A, RPL8, RPS13, RPS16, RPS18, RPS2, RPS27L, RPS5, RPS8, RRBP1]
GO:0005913	cell-cell adherens junction	GO_CellularComponent-GOA_22.07.2016_09h24	0.0008	0.0096	2.3e-06	1.8e-05	[3, 4]	Group3	9.09091	4	Specific for Cluster #2	[FLOT1]	[ACTN1, DES, ZYX]	25	75	[ACTN1, DES, FLOT1, ZYX]
GO:0030864	cortical actin cytoskeleton	GO_CellularComponent-GOA_22.07.2016_09h24	5.9e-05	0.0011	2.3e-06	1.8e-05	[4, 5, 6, 7, 8, 9, 10, 11]	Group3	11.3636	5	Specific for Cluster #1	[FLOT1, GSN, SLC2A1]	[ACTN1, CAP1]	60	40	[ACTN1, CAP1, FLOT1, GSN, SLC2A1]
GO:0030017	sarcomere	GO_CellularComponent-GOA_22.07.2016_09h24	0.0012	0.012	2.3e-06	1.8e-05	[3, 4, 5, 6, 7, 8, 9]	Group3	4.8	6	Specific for Cluster #2	[AHNAK2]	[ACTA2, ACTN1, DES, FHL3, NEXN]	16.6667	83.3333	[ACTA2, ACTN1, AHNAK2, DES, FHL3, NEXN]
GO:0001725	stress fiber	GO_CellularComponent-GOA_22.07.2016_09h24	9.1e-05	0.0016	2.3e-06	1.8e-05	[5, 6, 7, 8, 9, 10, 11]	Group3	10.4167	5	Specific for Cluster #2	[FLNB]	[ACTA2, ACTN1, FHL3, ZYX]	20	80	[ACTA2, ACTN1, FHL3, FLNB, ZYX]
GO:0030018	Z disc	GO_CellularComponent-GOA_22.07.2016_09h24	0.00074	0.0097	2.3e-06	1.8e-05	[3, 4, 5, 6, 7, 8, 9, 10, 11]	Group3	6.66667	5	Specific for Cluster #2	[AHNAK2]	[ACTN1, DES, FHL3, NEXN]	20	80	[ACTN1, AHNAK2, DES, FHL3, NEXN]
GO:0022627	cytosolic small ribosomal subunit	GO_CellularComponent-GOA_22.07.2016_09h24	1e-07	2.4e-06	2e-05	0.00012	[5, 6, 7, 8, 9, 10]	Group4	17.0732	7	Specific for Cluster #2	[]	[RPS13, RPS16, RPS18, RPS2, RPS27L, RPS5, RPS8]	0	100	[RPS13, RPS16, RPS18, RPS2, RPS27L, RPS5, RPS8]
GO:0042274	ribosomal small subunit biogenesis	GO_BiologicalProcess-GOA_22.07.2016_09h24	0.003	0.015	2e-05	0.00012	[4, 5]	Group4	6.34921	4	Specific for Cluster #2	[]	[RPS16, RPS27L, RPS5, RPS8]	0	100	[RPS16, RPS27L, RPS5, RPS8]
GO:0042470	melanosome	GO_CellularComponent-GOA_22.07.2016_09h24	3.3e-09	8.4e-08	3.3e-09	3.3e-08	[6, 7, 8, 9, 10]	Group5	12.8205	10	None Specific Cluster	[CAPG, FASN, FLOT1, HSPA5, SLC2A1]	[BSG, CLTC, HSP90AB1, NAP1L1, SND1]	50	50	[BSG, CAPG, CLTC, FASN, FLOT1, HSP90AB1, HSPA5, NAP1L1, SLC2A1, SND1]
GO:0045121	membrane raft	GO_CellularComponent-GOA_22.07.2016_09h24	0.00025	0.0041	0.00025	0.0012	[4, 5]	Group6	4.62428	8	Specific for Cluster #1	[EZR, FLOT1, GPC1, MYO1C, PTRF, S100A10, SLC2A1]	[PGK1]	87.5	12.5	[EZR, FLOT1, GPC1, MYO1C, PGK1, PTRF, S100A10, SLC2A1]
GO:0044853	plasma membrane raft	GO_CellularComponent-GOA_22.07.2016_09h24	0.018	0.018	0.00025	0.0012	[3, 4, 5, 6, 7]	Group6	5.08475	3	Specific for Cluster #1	[EZR, FLOT1, PTRF]	[]	100	0	[EZR, FLOT1, PTRF]
GO:0046031	ADP metabolic process	GO_BiologicalProcess-GOA_22.07.2016_09h24	0.0003	0.0046	3.6e-06	2.5e-05	[7, 8, 9, 10]	Group7	8.06452	5	Specific for Cluster #2	[AMPD3]	[ADPGK, ENO3, OGT, PGK1]	20	80	[ADPGK, AMPD3, ENO3, OGT, PGK1]
GO:0006096	glycolytic process	GO_BiologicalProcess-GOA_22.07.2016_09h24	0.0017	0.015	3.6e-06	2.5e-05	[5, 6, 7, 8, 9, 10, 11, 12]	Group7	7.40741	4	Specific for Cluster #2	[]	[ADPGK, ENO3, OGT, PGK1]	0	100	[ADPGK, ENO3, OGT, PGK1]
GO:0006739	NADP metabolic process	GO_BiologicalProcess-GOA_22.07.2016_09h24	0.0025	0.018	3.6e-06	2.5e-05	[7, 8, 9, 10]	Group7	10.3448	3	Specific for Cluster #1	[G6PD, ME1, PGD]	[]	100	0	[G6PD, ME1, PGD]
GO:0046496	nicotinamide nucleotide metabolic process	GO_BiologicalProcess-GOA_22.07.2016_09h24	2.9e-05	0.00059	3.6e-06	2.5e-05	[6, 7, 8, 9]	Group7	7.52688	7	None Specific Cluster	[G6PD, ME1, PGD]	[ADPGK, ENO3, OGT, PGK1]	42.8571	57.1429	[ADPGK, ENO3, G6PD, ME1, OGT, PGD, PGK1]
GO:0016614	oxidoreductase activity, acting on CH-OH group of donors	GO_MolecularFunction-GOA_22.07.2016_09h24	0.00064	0.009	3.6e-06	2.5e-05	[3]	Group7	5.45455	6	Specific for Cluster #1	[ALDH3A2, FASN, G6PD, IDH1, ME1, PGD]	[]	100	0	[ALDH3A2, FASN, G6PD, IDH1, ME1, PGD]
GO:0050710	negative regulation of cytokine secretion	GO_BiologicalProcess-GOA_22.07.2016_09h24	0.0041	0.012	0.0041	0.0082	[4, 5, 6, 7, 8, 9, 10]	Group8	8.82353	3	Specific for Cluster #1	[ANXA1, ANXA4, EZR]	[]	100	0	[ANXA1, ANXA4, EZR]
GO:0051651	maintenance of location in cell	GO_BiologicalProcess-GOA_22.07.2016_09h24	0.0042	0.0085	0.0042	0.0042	[3, 4]	Group9	5.7971	4	Specific for Cluster #1	[ALB, GSN, HSPA5, SYNE3]	[]	100	0	[ALB, GSN, HSPA5, SYNE3]
GO:0002262	myeloid cell homeostasis	GO_BiologicalProcess-GOA_22.07.2016_09h24	0.0039	0.015	0.0039	0.011	[2, 5]	Group10	4.58716	5	Specific for Cluster #1	[AMPD3, ANXA1, G6PD, HMOX1, HSPA9]	[]	100	0	[AMPD3, ANXA1, G6PD, HMOX1, HSPA9]
GO:0005912	adherens junction	GO_CellularComponent-GOA_22.07.2016_09h24	1.1e-23	3.3e-22	1.1e-23	1.3e-22	[3]	Group11	9.01857	34	Specific for Cluster #2	[ANXA1, ANXA5, EZR, FLNB, FLOT1, GSN, HSPA9, ITGA8, LRP1]	[ACTN1, BSG, CAP1, CNN1, DES, FHL1, FHL3, HSPA1A, LAP3, MSN, NEXN, PALLD, PDLIM1, RPL13A, RPL19, RPL7A, RPL8, RPS16, RPS18, RPS2, RPS5, RPS8, TNC, TNS1, ZYX]	26.4706	73.5294	[ACTN1, ANXA1, ANXA5, BSG, CAP1, CNN1, DES, EZR, FHL1, FHL3, FLNB, FLOT1, GSN, HSPA1A, HSPA9, ITGA8, LAP3, LRP1, MSN, NEXN, PALLD, PDLIM1, RPL13A, RPL19, RPL7A, RPL8, RPS16, RPS18, RPS2, RPS5, RPS8, TNC, TNS1, ZYX]
GO:0005925	focal adhesion	GO_CellularComponent-GOA_22.07.2016_09h24	7.4e-25	2.2e-23	1.1e-23	1.3e-22	[4, 5]	Group11	10.3125	33	Specific for Cluster #2	[ANXA1, ANXA5, EZR, FLNB, FLOT1, GSN, HSPA9, ITGA8, LRP1]	[ACTN1, BSG, CAP1, CNN1, FHL1, FHL3, HSPA1A, LAP3, MSN, NEXN, PALLD, PDLIM1, RPL13A, RPL19, RPL7A, RPL8, RPS16, RPS18, RPS2, RPS5, RPS8, TNC, TNS1, ZYX]	27.2727	72.7273	[ACTN1, ANXA1, ANXA5, BSG, CAP1, CNN1, EZR, FHL1, FHL3, FLNB, FLOT1, GSN, HSPA1A, HSPA9, ITGA8, LAP3, LRP1, MSN, NEXN, PALLD, PDLIM1, RPL13A, RPL19, RPL7A, RPL8, RPS16, RPS18, RPS2, RPS5, RPS8, TNC, TNS1, ZYX]

## Sheet: Table S4
Table S4. Enriched KEGG pathways from STRING.
GO_id	Term	Number Of Proteins	p-value
3010	Ribosome	28	2.21e-32
1200	Carbon metabolism	9	1.55e-07
3060	Protein export	4	2.79e-05
480	Glutathione metabolism	5	4.87e-05
4510	Focal adhesion	8	0.000261
4141	Protein processing in endoplasmic reticulum	7	0.000376
330	Arginine and proline metabolism	4	0.00121
10	Glycolysis / Gluconeogenesis	4	0.00146
4066	HIF-1 signaling pathway	5	0.00157
4810	Regulation of actin cytoskeleton	7	0.00163
1230	Biosynthesis of amino acids	4	0.00258
5410	Hypertrophic cardiomyopathy (HCM)	4	0.00457
4974	Protein digestion and absorption	4	0.00498
4512	ECM-receptor interaction	4	0.00519
5414	Dilated cardiomyopathy	4	0.00587
4151	PI3K-Akt signaling pathway	8	0.00648
1100	Metabolic pathways	18	0.00674
5205	Proteoglycans in cancer	6	0.00911
670	One carbon pool by folate	2	0.0103
4919	Thyroid hormone signaling pathway	4	0.0147
30	Pentose phosphate pathway	2	0.0189
3018	RNA degradation	3	0.0204
5412	Arrhythmogenic right ventricular cardiomyopathy (ARVC)	3	0.0219
4260	Cardiac muscle contraction	3	0.0235
4261	Adrenergic signaling in cardiomyocytes	4	0.0286
5132	Salmonella infection	3	0.0287
4960	Aldosterone-regulated sodium reabsorption	2	0.0348
5020	Prion diseases	2	0.0348
4713	Circadian entrainment	3	0.0375
620	Pyruvate metabolism	2	0.0422
4723	Retrograde endocannabinoid signaling	3	0.044
3050	Proteasome	2	0.0481
4961	Endocrine and other factor-regulated calcium reabsorption	2	0.0543
5144	Malaria	2	0.0543
4725	Cholinergic synapse	3	0.0574
4062	Chemokine signaling pathway	4	0.0583
4726	Serotonergic synapse	3	0.06
4724	Glutamatergic synapse	3	0.06
4978	Mineral absorption	2	0.0607
5203	Viral carcinogenesis	4	0.0613
4670	Leukocyte transendothelial migration	3	0.0654
4621	NOD-like receptor signaling pathway	2	0.0766
5212	Pancreatic cancer	2	0.0887
4910	Insulin signaling pathway	3	0.0938
5211	Renal cell carcinoma	2	0.0962
4612	Antigen processing and presentation	2	0.101
5034	Alcoholism	3	0.102
4976	Bile secretion	2	0.107
4610	Complement and coagulation cascades	2	0.107
3320	PPAR signaling pathway	2	0.107
4917	Prolactin signaling pathway	2	0.109
5140	Leishmaniasis	2	0.109
4145	Phagosome	3	0.11
4971	Gastric acid secretion	2	0.112
4918	Thyroid hormone synthesis	2	0.112
4520	Adherens junction	2	0.112
5206	MicroRNAs in cancer	3	0.112
4350	TGF-beta signaling pathway	2	0.131
4914	Progesterone-mediated oocyte maturation	2	0.136
4911	Insulin secretion	2	0.142
4727	GABAergic synapse	2	0.147
5215	Prostate cancer	2	0.153
4666	Fc gamma R-mediated phagocytosis	2	0.159
5032	Morphine addiction	2	0.159
5152	Tuberculosis	3	0.162
4915	Estrogen signaling pathway	2	0.176
4620	Toll-like receptor signaling pathway	2	0.2
5169	Epstein-Barr virus infection	3	0.201
4144	Endocytosis	3	0.207
5145	Toxoplasmosis	2	0.233
4142	Lysosome	2	0.257
4014	Ras signaling pathway	3	0.266
5200	Pathways in cancer	4	0.266
4380	Osteoclast differentiation	2	0.266
4728	Dopaminergic synapse	2	0.269
5160	Hepatitis C	2	0.281
5162	Measles	2	0.284
5161	Hepatitis B	2	0.314
4010	MAPK signaling pathway	3	0.337
4022	cGMP-PKG signaling pathway	2	0.367
230	Purine metabolism	2	0.385
5010	Alzheimer's disease	2	0.388
5164	Influenza A	2	0.394
53	Ascorbate and aldarate metabolism	1	1
4973	Carbohydrate digestion and absorption	1	1
4015	Rap1 signaling pathway	1	1
4972	Pancreatic secretion	1	1
5166	HTLV-I infection	1	1
5168	Herpes simplex infection	1	1
4920	Adipocytokine signaling pathway	1	1
920	Sulfur metabolism	1	1
4921	Oxytocin signaling pathway	1	1
514	Other types of O-glycan biosynthesis	1	1
4012	ErbB signaling pathway	1	1
410	beta-Alanine metabolism	1	1
4970	Salivary secretion	1	1
380	Tryptophan metabolism	1	1
5204	Chemical carcinogenesis	1	1
510	N-Glycan biosynthesis	1	1
511	Other glycan degradation	1	1
4360	Axon guidance	1	1
4611	Platelet activation	1	1
4916	Melanogenesis	1	1
5213	Endometrial cancer	1	1
5210	Colorectal cancer	1	1
61	Fatty acid biosynthesis	1	1
4912	GnRH signaling pathway	1	1
4152	AMPK signaling pathway	1	1
4150	mTOR signaling pathway	1	1
260	Glycine, serine and threonine metabolism	1	1
5219	Bladder cancer	1	1
5218	Melanoma	1	1
5216	Thyroid cancer	1	1
5214	Glioma	1	1
5220	Chronic myeloid leukemia	1	1
5221	Acute myeloid leukemia	1	1
5223	Non-small cell lung cancer	1	1
5321	Inflammatory bowel disease (IBD)	1	1
5322	Systemic lupus erythematosus	1	1
5110	Vibrio cholerae infection	1	1
40	Pentose and glucuronate interconversions	1	1
4964	Proximal tubule bicarbonate reclamation	1	1
4930	Type II diabetes mellitus	1	1
4962	Vasopressin-regulated water reabsorption	1	1
4070	Phosphatidylinositol signaling system	1	1
4270	Vascular smooth muscle contraction	1	1
4370	VEGF signaling pathway	1	1
5100	Bacterial invasion of epithelial cells	1	1
450	Selenocompound metabolism	1	1
340	Histidine metabolism	1	1
4664	Fc epsilon RI signaling pathway	1	1
4068	FoxO signaling pathway	1	1
860	Porphyrin and chlorophyll metabolism	1	1
4668	TNF signaling pathway	1	1
4320	Dorso-ventral axis formation	1	1
4660	T cell receptor signaling pathway	1	1
4114	Oocyte meiosis	1	1
4662	B cell receptor signaling pathway	1	1
4730	Long-term depression	1	1
1210	2-Oxocarboxylic acid metabolism	1	1
5133	Pertussis	1	1
460	Cyanoamino acid metabolism	1	1
1212	Fatty acid metabolism	1	1
5134	Legionellosis	1	1
4514	Cell adhesion molecules (CAMs)	1	1
5131	Shigellosis	1	1
5130	Pathogenic Escherichia coli infection	1	1
20	Citrate cycle (TCA cycle)	1	1
562	Inositol phosphate metabolism	1	1
561	Glycerolipid metabolism	1	1
4650	Natural killer cell mediated cytotoxicity	1	1
630	Glyoxylate and dicarboxylate metabolism	1	1
5142	Chagas disease (American trypanosomiasis)	1	1
982	Drug metabolism - cytochrome P450	1	1
5146	Amoebiasis	1	1
980	Metabolism of xenobiotics by cytochrome P450	1	1
71	Fatty acid degradation	1	1
3013	RNA transport	1	1
4540	Gap junction	1	1
640	Propanoate metabolism	1	1
590	Arachidonic acid metabolism	1	1
5012	Parkinson's disease	1	1
4146	Peroxisome	1	1
4630	Jak-STAT signaling pathway	1	1
280	Valine, leucine and isoleucine degradation	1	1
5016	Huntington's disease	1	1
4722	Neurotrophin signaling pathway	1	1
4530	Tight junction	1	1
4721	Synaptic vesicle cycle	1	1
4720	Long-term potentiation	1	1
310	Lysine degradation	1	1

## Sheet: Table S5
Table S5. Primers used for qRT-PCR.
Gene name	Forward	Reverse
FLNB gene	GTAAATGCATGTCCCCCTGG	ATGTGGACCTCTCCGGTGATT
HSPA5 gene	GTTTTCCTGCGAAGCCCTAT	CACCCCAACGCAGGAGTAG
IDH1 gene	TCATCGCCAACGTACCTTCC	CTATGCCTAAATCGTAGCTGTGC
PCK2 gene	CCAACTCTCGCTTTTGTGC	ACCTTCCCTTTGTGTTCAGCC
STAT1 gene	GGTGAACCTTACTTCCACG	GATACAGAAACTTCAGGGGAT
GAPDH gene	ATGTTTGTGATGGGCGTGAAC	CCAGTAGAAGCAGGGATGATGTT
